# Supplementary material for: Curcumin Attenuates Hyperglycemia and Inflammation in Type 2 Diabetes Mellitus: Quantitative Analysis of Randomized Controlled Trial
Source: Nutrients. 2024 Nov 30;16(23):4177. doi: 10.3390/nu16234177 (PMC11644433; doi:10.3390/nu16234177)
Supplement: Supplementary file 1 [file nutrients-16-04177-s001.zip]

Archive with 3 entries (3 files):
- Supplementary File S1_PRISMA checklist.pdf
- Supplementary File S2.xlsx
- Supplementary File S3_ Supplementay Tables.pdf
