# Supplementary material for: Curcumin Attenuates Hyperglycemia and Inflammation in Type 2 Diabetes Mellitus: Quantitative Analysis of Randomized Controlled Trial
Source: Nutrients. 2024 Nov 30;16(23):4177. doi: 10.3390/nu16234177 (PMC11644433; doi:10.3390/nu16234177)
Supplement: Supplementary file 1 [file nutrients-16-04177-s001.zip › Supplementary File S2.xlsx]

## Sheet: scopus (1)
Title	Authors	Year	inclusion/exclusion	Reason for exlusion
[Effects of curcumin intake on kidney and liver pathological changes in T2DM rats].	Sun C.; Zhang Y.; Kong T.; Li Y.; Feng R.; Wang G.	2013	No	Invivo study
5′-Adenosine monophosphate-activated protein kinase: A potential target for disease prevention by curcumin	Soltani, Arash; Salmaninejad, Arash; Jalili-Nik, Mohammad; Soleimani, Anvar; Javid, Hossein; Hashemy, Seyed Isaac; Sahebkar, Amirhossein	2019	No	Review
A comparative study on the antioxidant and glucose-lowering effects of curcumin and bisdemethoxycurcumin analog through in vitro assays	Sivabalan S.; Anuradha C.V.	2010	No	Invitro study
A computational approach to explore and identify potential herbal inhibitors for the p21-activated kinase 1 (PAK1)	Shahinozzaman M.; Ishii T.; Ahmed S.; Halim M.A.; Tawata S.	2020	No	Irrelevant title
A formulation of grape seed, Indian gooseberry, turmeric and fenugreek helps controlling type 2 diabetes mellitus in advanced-stage patients	Banerji S.; Banerjee S.	2016	No	Irrelevant title
A high-throughput quantification method of curcuminoids and curcumin metabolites in human plasma via high-performance liquid chromatography/tandem mass spectrometry	Cao Y.; Xu R.X.; Liu Z.	2014	No	Irrelevant title
A novel approach in the treatment of type II diabetes using combinational herbal compounds	Priya R.; Sugitha E.; Vasundra D.	2019	No	Irrelevant title
A novel chemically modified curcumin "normalizes" Wound-healing in rats with experimentally induced type i diabetes: Initial studies	Zhang Y.; McClain S.A.; Lee H.-M.; Elburki M.S.; Yu H.; Gu Y.; Zhang Y.; Wolff M.; Johnson F.; Golub L.M.	2016	No	Invivo study
A pilot study on the effects of a polyherbal formulation cream on diabetic foot ulcers	Viswanathan V.; Kesavan R.; Kavitha K.V.; Kumpatla S.	2011	No	Irrelevant title
A Reason to Season: The Therapeutic Benefits of Spices and Culinary Herbs	Dog T.L.	2006	No	Irrelevant title
A Scoping Review of the Clinical Evidence for the Health Benefits of Culinary Doses of Herbs and Spices for the Prevention and Treatment of Metabolic Syndrome	Mackonochie, Marion; Rodriguez-Mateos, Ana; Mills, Simon; Rolfe, Vivien	2023	No	Review
A study on the hypoglycemic and hypolipidemic effects of an ayurvedic drug Rajanyamalakadi in diabetic patients	Faizal P.; Suresh S.; Satheesh Kumar R.; Augusti K.T.	2009	No	Irrelevant treatment
A Systematic Review and Meta-analysis of Randomized Controlled Trials on the Effects of Turmeric and Curcuminoids on Blood Lipids in Adults with Metabolic Diseases	Yuan, Fen; Dong, Hui; Gong, Jing; Wang, Dingkun; Hu, Meilin; Huang, Wenya; Fang, Ke; Qin, Xin; Qiu, Xin; Yang, Xueping; Lu, Fuer	2019	No	Review
A systematic review and meta-analysis of the effect of curcuminoids on adiponectin levels	Simental-Mendia, Luis E.; Cicero, Arrigo F. G.; Atkin, Stephen L.; Majeed, Muhammed; Sahebkar, Amirhossein	2019	No	Review
A Tale of Two Diseases: Exploring Mechanisms Linking Diabetes Mellitus with Alzheimer's Disease	Lynn, Jessica; Park, Mingi; Ogunwale, Christiana; Acquaah-Mensah, George K.	2022	No	Irrelevant title
Albumin Oxidation and Albumin Glycation Discordance During Type 2 Diabetes Therapy: Biological and Clinical Implications	Vaishnav M.S.; Kumari N.; Srikanta S.; Simha V.; Krishnaswamy P.R.; Balaram P.; Bhat N.	2024	No	Irrelevant title
Ameliorative effect of curcumin and zinc oxide nanoparticles on multiple mechanisms in obese rats with induced type 2 diabetes	Abdulmalek S.; Eldala A.; Awad D.; Balbaa M.	2021	No	Invivo study
An Ayurvedic formulation of Emblica officinalis and Curcuma longa alleviates insulin resistance in diabetic rats: Involvement of curcuminoids and polyphenolics	Panda V.; Deshmukh A.; Singh S.; Shah T.; Hingorani L.	2021	No	Invivo study
An experimental study of effect of curcumin on improvement of bone microarchitecture and bone quality in high-fat-diet C57BL/6J mice and its association with cathepsin K	Ma R.-F.; Wang L.-L.; Zuo J.-C.; Zhu R.-Y.; Liu H.-X.; Liu C.-Y.; Li L.; Chen B.-B.; Zhao D.-D.; Mo F.-F.; Niu J.-Z.; Gao S.-H.; Zhang D.-W.	2017	No	Invivo study
Analgesic and neuroprotective effects of Baimai Ointment on diabetic peripheral neuropathy	Li Z.; Wang W.; Meng F.; Zhou Z.; Zhao Z.; Mei Z.	2022	No	Irrelevant title
Anti hyperglycemic effect of Ocimum sanctum, Trigonella foenum graecum, Curcuma longa by oral glucose tolerance and oral starch tolerance study in albino rats	Inbaraj S.D.; Muniappan M.	2020	No	Invivo study
Antidiabetic and antioxidant potentials of spent turmeric oleoresin, a by-product from curcumin production industry	Nampoothiri S.V.; Lekshmi P.C.; Venugopalan V.V.; Menon A.N.	2012	No	Invitro study
Antidiabetic effect of bio-enhanced preparation of turmeric in streptozotocin-nicotinamide induced type 2 diabetic Wistar rats	Sayeli V.K.; Shenoy A.K.	2021	No	Invivo study
Antidiabetic effect of combinations of n-hexane insoluble fraction of ethanolic extract of Andrographis paniculata with other traditional medicines	Nugroho A.E.; Kusumaramdani G.; Widyaninggar A.; Anggoro D.P.; Pramono S.	2014	No	Irrelevant title
Antidiabetic Effect of Tibetan Medicine Tang-Kang-Fu-San on High-Fat Diet and Streptozotocin-Induced Type 2 Diabetic Rats	Duan B.; Zhao Z.; Lin L.; Jin J.; Zhang L.; Xiong H.; Ta N.; Gao T.; Mei Z.	2017	No	Irrelevant title
Antiglucocorticoid potential of nutraceuticals: In silico molecular docking and in vitro assessment	Joshi A.K.R.; Kandlakunta B.; Kotturu S.K.; Ghosh S.	2018	No	Irrelevant title
Antihyperglycemic and anti-inflammatory effects of standardized Curcuma xanthorrhiza Roxb. Extract and its active compound xanthorrhizol in high-fat diet-induced obese mice	Kim M.-B.; Kim C.; Song Y.; Hwang J.-K.	2014	No	Invivo study
Anti-hyperglycemic and insulin sensitizer effects of turmeric and its principle constituent curcumin	Ghorbani Z.; Hekmatdoost A.; Mirmiran P.	2014	No	Review
Antihyperglycemic effect of novel combination of ocimum sanctum, trigonella foenum graecum and curcuma longa by oral glucose tolerance test on albino rats	Inbaraj S.D.; Muniappan M.	2020	No	Invivo study
Antihyperglycemic efficacy and safety of AKROPOL, a Persian medicine poly-herbal extract mixture, in the treatment of type 2 diabetic patients: a randomized, double-blind and placebo-controlled clinical trial	Huseini H.F.; Mohamadzadeh K.; Kianbakht S.; Mohammadi S.M.; Ahvazi M.; Hooseini M.S.; Khalili N.; Foroutan B.; Saberi M.; Baghaei A.; Mohtashami R.	2023	No	Not on curcumin
Antihyperlipidemic effect of chlorogenic acid and tetrahydrocurcumin in rats subjected to diabetogenic agents	Karthikesan K.; Pari L.; Menon V.P.	2010	No	Invivo study
Antihyperlipidemic effect of curcumin and tetrahydrocurcumin in experimental type 2 diabetic rats	Pari L.; Murugan P.	2007	No	Invivo study
Anti-Inflammatory Effects of Novel Standardized Solid Lipid Curcumin Formulations	Nahar P.P.; Slitt A.L.; Seeram N.P.	2015	No	Invitro study
Antimicrobial photodynamic therapy (aPDT) with curcumin and LED, as an enhancement to scaling and root planing in the treatment of residual pockets in diabetic patients: A randomized and controlled split-mouth clinical trial	Ivanaga C.A.; Miessi D.M.J.; Nuernberg M.A.A.; Claudio M.M.; Garcia V.G.; Theodoro L.H.	2019	No	Duplicate
Antimicrobial photodynamic therapy (aPDT) with curcumin and LED, as an enhancement to scaling and root planing in the treatment of residual pockets in diabetic patients: A randomized and controlled split-mouth clinical trial	Camila Ayumi Ivanaga 1, Daniela Maria Janjacomo Miessi 1, Marta Aparecida Alberton Nuernberg 1, Marina Módolo Claudio 1, Valdir Gouveia Garcia 1, Leticia Helena Theodoro	2019	No	Duplicate	No outcomes
Antimicrobial photodynamic therapy (aPDT) with curcumin and LED, as an enhancement to scaling and root planing in the treatment of residual pockets in diabetic patients: A randomized and controlled split-mouth clinical trial	Ivanaga, Camila Ayumi; Janjacomo Miessi, Daniela Maria; Alberton Nuernberg, Marta Aparecida; Claudio, Marina Modolo; Garcia, Valdir Gouveia; Theodoro, Leticia Helena	2019	No	Duplicate
Antioxidant activity of galantamine and some of its derivatives	Tsvetkova D.; Obreshkova D.; Zheleva-Dimitrova D.; Saso L.	2013	No	Irrelevant title
Antioxidant effect of tetrahydrocurcumin in streptozotocin-nicotinamide induced diabetic rats	Murugan P.; Pari L.	2006	No	Irrelevant title
Antioxidant effects of curcuminoids in patients with type 2 diabetes mellitus: a randomized controlled trial	Panahi Y.; Khalili N.; Sahebi E.; Namazi S.; Karimian M.S.; Majeed M.; Sahebkar A.	2017	No	Duplicate
Antioxidant effects of curcuminoids in patients with type 2 diabetes mellitus: a randomized controlled trial	Yunes Panahi, Nahid Khalili, Ebrahim Sahebi, Soha Namazi, Maryam Saberi Karimian, Muhammed Majeed, Amirhossein Sahebkar	2017	No	Duplicate	No outcomes
Antioxidant effects of curcuminoids in patients with type 2 diabetes mellitus: a randomized controlled trial	Panahi, Yunes; Khalili, Nahid; Sahebi, Ebrahim; Namazi, Soha; Karimian, Maryam Saberi; Majeed, Muhammed; Sahebkar, Amirhossein	2017	No	Duplicate
Antioxidant properties and inhibitory effect of ethanolic extract of Struchium sparganophora (Ewuro Odo) leaf on α - Amylase and α - Glucosidase activities	Oboh G.; Akinyemi A.J.; Ademiluyi A.O.	2012	No	Irrelevant title
Antioxidative and Neuroprotective Effects of Curcumin in an Alzheimer's Disease Rat Model Co-Treated with Intracerebroventricular Streptozotocin and Subcutaneous D-Galactose	Huang H.-C.; Zheng B.-W.; Guo Y.; Zhao J.; Zhao J.-Y.; Ma X.-W.; Jiang Z.-F.	2016	No	Invivo study
Antitumour effects of metformin and curcumin in human papillomavirus positive and negative head and neck cancer cells	Lindsay C.; Kostiuk M.; Conrad D.; O’Connell D.A.; Harris J.; Seikaly H.; Biron V.L.	2019	No	Irrelevant title
Anti-viral potential and modulation of nrf2 by curcumin: Pharmacological implications	Rahban M.; Habibi-Rezaei M.; Mazaheri M.; Saso L.; Moosavi-Movahedi A.A.	2020	No	Irrelevant title
AP-1 regulates sphingosine kinase 1 expression in a positive feedback manner in glomerular mesangial cells exposed to high glucose	Huang K.; Huang J.; Chen C.; Hao J.; Wang S.; Huang J.; Liu P.; Huang H.	2014	No	Irrelevant title
Application of combined photobiomodulation and curcumin-loaded iron oxide nanoparticles considerably enhanced repair in an infected, delayed-repair wound model in diabetic rats compared to either treatment alone	Omidi H.; Sohrabi K.; Amini A.; Fathabady F.F.; Mostafavinia A.; Ahmadi H.; Mirzaei M.; Moravej F.G.; Asghari M.; Rezaei F.; Gachkar L.; Chien S.; Bayat M.	2023	No	Invivo study
Application of Herbal Medicines for Obesity Treatment in the Polycystic Ovarian Syndrome Women	Alghamdi S.A.	2020	No	Irrelevant title
Application of photodynamic therapy, laser therapy, and a cellulose membrane for calcaneal pressure ulcer treatment in a diabetic patient: A case report	Rosa L.P.; da Silva F.C.; Vieira R.L.; Tanajura B.R.; da Silva Gusmão A.G.; de Oliveira J.M.; dos Santos N.A.C.; Bagnato V.S.	2017	No	Irrelevant title
Aspartic acid supplementation ameliorates symptoms of diabetic kidney disease in mice	Ichikawa S.; Gohda T.; Murakoshi M.; Li Z.; Adachi E.; Koshida T.; Suzuki Y.	2020	No	Irrelevant title
Association of genetic polymorphisms of PON1 and CETP with the presence of metabolic syndrome; the effects of genotypes on their serum activity and concentrations	Dizaji B.F.; Rivandi M.; Javandoost A.; Saberi Karimian M.; Raei A.; Sahebkar A.; Ferns G.; Mobarhan M.G.; Pasdar A.	2018	No	Irrelevant title
Attenuation of inflammatory response by a novel chalcone protects kidney and heart from hyperglycemia-induced injuries in type 1 diabetic mice	Fang Q.; Wang J.; Wang L.; Zhang Y.; Yin H.; Li Y.; Tong C.; Liang G.; Zheng C.	2015	No	Irrelevant title
Autoimmune diseases and orthognathic surgery: A case series of 12 patients	Li J.; Shujaat S.; Shaheen E.; Politis C.; Jacobs R.	2023	No	Irrelevant title
Beneficial effects of nano-curcumin supplement on depression and anxiety in diabetic patients with peripheral neuropathy: A randomized, double-blind, placebo-controlled clinical trial	Asadi S.; Gholami M.S.; Siassi F.; Qorbani M.; Sotoudeh G.	2020	Yes	Duplicate
Beneficial effects of nano-curcumin supplement on depression and anxiety in diabetic patients with peripheral neuropathy: A randomized, double-blind, placebo-controlled clinical trial	Sara Asadi 1 2, Mohammad Saeed Gholami 3, Fereydoun Siassi 2, Mostafa Qorbani 4 5, Gity Sotoudeh	2020	No	Duplicate
Beneficial effects of nano-curcumin supplement on depression and anxiety in diabetic patients with peripheral neuropathy: A randomized, double-blind, placebo-controlled clinical trial	Asadi, Sara; Gholami, Mohammad Saeed; Siassi, Fereydoun; Qorbani, Mostafa; Sotoudeh, Gity	2020	No	Duplicate
Berberine ameliorates glucocorticoid-induced hyperglycemia: an in vitro and in vivo study	Gupta M.; Rumman M.; Singh B.; Mahdi A.A.; Pandey S.	2024	No	Invivo/invitro study
Beta cell protective effect of Curcuma longa and Piper nigrum in cytokine cocktail induced apoptosis in Min6 pancreatic beta cells	Damame H.; Rooge S.; Patil R.; Garad C.; Arvindekar A.	2021	No	Invitro study
Bisacurone attenuates diabetic nephropathy by ameliorating oxidative stress, inflammation and apoptosis in rats	Yang F.; Zhang Z.; Zhang L.	2022	No	Irrelevant title
Blockade of high mobility group box 1 involved in the protective of curcumin on myocardial injury in diabetes in vivo and in vitro	Yan X.; Xu P.; Zhou L.; Lu J.; Tang H.; Zheng Y.; Cao H.	2020	No	Invivo study
Bone Marrow Mesenchymal Stem Cell-Derived Nanovesicles Containing H8 Improve Hepatic Glucose and Lipid Metabolism and Exert Ameliorative Effects in Type 2 Diabetes	Zhang M.; Yuan Q.; Wang P.; Zhang F.; Wu D.; Bai H.; Liu J.; Liu H.; Yuan X.	2024	No	Irrelevant title
C66 ameliorates diabetic nephropathy in mice by both upregulating NRF2 function via increase in miR-200a and inhibiting miR-21	Wu H.; Kong L.; Tan Y.; Epstein P.N.; Zeng J.; Gu J.; Liang G.; Kong M.; Chen X.; Miao L.; Cai L.	2016	No	Irrelevant title
Cardiac dysfunction and oxidative stress in the metabolic syndrome: An update on antioxidant therapies	Ilkun O.; Boudina S.	2013	No	Irrelevant title
Cardioprotective effect of pioglitazone and curcumin against diabetic cardiomyopathy in type 1 diabetes mellitus: impact on CaMKII/NF-κB/TGF-β1 and PPAR-γ signaling pathway	Gbr A.A.; Abdel Baky N.A.; Mohamed E.A.; Zaky H.S.	2021	No	Invivo study
Cellular senescence in ageing, age-related disease and longevity	Sikora E.; Bielak-Zmijewska A.; Mosieniak G.	2014	No	Irrelevant title
Changes in glycoprotein components in streptozotocin - Nicotinamide induced type 2 diabetes: Influence of tetrahydrocurcumin from curcuma longa	Pari L.; Murugan P.	2007	No	Invivo study
Ciliary neurotrophic factor (CNTF) signals through STAT3-SOCS3 pathway and protects rat pancreatic islets from cytokine-induced apoptosis	Rezende L.F.; Vieira A.S.; Negro A.; Langone F.; Boschero A.C.	2009	No	Invivo study
Cinnamaldehyde and Curcumin Prime Akt2 for Insulin-Stimulated Activation	Urasaki Y.; Le T.T.	2022	No	Irrelevant title
Clinical study of turmeric (Curcuma longa L.) and Garlic (Allium sativum L.) extracts as antihyperglycemic and antihyperlipidemic agent in type-2 diabetes-dyslipidemia patients	Sukandar E.Y.; Permana H.; Adnyana I.K.; Sigit J.I.; Ilyas R.A.; Hasimun P.; Mardiyah D.	2010	No	No control group
Clinical trials with plants in diabetes mellitus therapy: a systematic review	Marmitt D.J.; Shahrajabian M.H.; Goettert M.I.; Rempel C.	2021	No	Review
Combinational effect of curcumin and metformin against gentamicin-induced nephrotoxicity: Involvement of antioxidative, anti-inflammatory and antiapoptotic pathway	Cao L.; Zhi D.; Han J.; Kumar Sah S.; Xie Y.	2019	No	Invivo study
Combined effects of photobiomodulation and curcumin on mast cells and wound strength in wound healing of streptozotocin-induced diabetes in rats	Soleimani H.; Amini A.; Abdollahifar M.-A.; Norouzian M.; Kouhkheil R.; Mostafavinia A.; Ghoreishi S.K.; Bayat S.; Chien S.; Bayat M.	2021	No	Invivo study
Comparative and combined effect of chlorogenic acid and tetrahydrocurcumin on antioxidant disparities in chemical induced experimental diabetes	Pari L.; Karthikesan K.; Menon V.P.	2010	No	Invivo study
Comparative effect of curcumin versus liposomal curcumin on systemic pro-inflammatory cytokines profile, MCP-1 and RANTES in experimental diabetes mellitus	Bulboacă A.E.; Boarescu P.M.; Bolboacă S.D.; Blidaru M.; Feștilă D.; Dogaru G.; Nicula C.A.	2019	No	Invivo study
Comparative effectiveness of six herbs in the management of glycemic status of type 2 diabetes mellitus patients: A systematic review and network meta-analysis of randomized controlled trials	Kumar, Subodh; Sharma, Suresh K.; Mudgal, Shiv Kumar; Gaur, Rakhi; Agarwal, Rajat; Singh, Harminder; Kalra, Sanjay	2023	No	Review
Comparative effects of curcumin versus nano-curcumin on insulin resistance, serum levels of apelin and lipid profile in type 2 diabetic rats	Shamsi-Goushki A.; Mortazavi Z.; Mirshekar M.A.; Mohammadi M.; Moradi-Kor N.; Jafari-Maskouni S.; Shahraki M.	2020	No	Invivo study
Comparison of the Effects of Combination of Turmeric, Ginger and Cinnamon Hydroalcoholic Extracts with Metformin on Body Weight, Glycemic Control, Inflammation, Oxidative Stress and Pancreatic Histopatalogical Changes in Diabetic Rat	Moosavi L.; Mazloom Z.; Mokhtari M.; Sartang M.M.; Mahmoodi M.	2020	No	Invivo study
Complex effects of physical exertion with dietary supplements Cartilox in pain syndrome effectiveness and safety evaluation	Shavlovskaya O.A.	2022	No	Irrelevant title
Compound SJ-12 attenuates streptozocin-induced diabetic cardiomyopathy by stabilizing SERCA2a	Lou S.; Zhu W.; Yu T.; Zhang Q.; Wang M.; Jin L.; Xiong Y.; Xu J.; Wang Q.; Chen G.; Liang G.; Hu X.; Luo W.	2024	No	Irrelevant title
Computational assessment of the biological response of curcumin to type 2 diabetes mellitus induced by metal exposure	Tagorti G.; Yalçın B.; Güneş M.; Burgazlı A.Y.; Kaya B.	2023	No	Irrelevant title
Computational evaluation of bioactive compounds in Curcuma zanthorrhiza targeting SIRT1 and NFκB	Prasetyawan S.; Safytry A.; Atho’illah M.F.; Rahayu S.	2023	No	Irrelevant title
Concealed use of herbal and dietary supplements among Thai patients with type 2 diabetes mellitus	Putthapiban P.; Sukhumthammarat W.; Sriphrapradang C.	2017	No	Irrelevant title
Correlation between the in-vitro and in-vivo antihyperglycemic effect of Ocimum sanctum, Trigonella foenum graecum and Curcuma longa	Inbaraj S.D.; Muniappan M.	2020	No	Invivo/invitro study
Cost-Effectiveness of Passion Fruit Albedo versus Turmeric in the Glycemic and Lipaemic Control of People with Type 2 Diabetes: Randomized Clinical Trial	Sousa D.F.D.; Araújo M.F.M.D.; de Mello V.D.; Damasceno M.M.C.; Freitas R.W.J.F.D.	2021	Yes	Duplicate
Cost-Effectiveness of Passion Fruit Albedo versus Turmeric in the Glycemic and Lipaemic Control of People with Type 2 Diabetes: Randomized Clinical Trial	Danilo Ferreira de Sousa 1, Márcio Flávio Moura de Araújo 2, Vanessa Derenji de Mello 3, Marta Maria Coelho Damasceno 4, Roberto Wagner Júnior Freire de Freitas	2021	No	Duplicate
Cost-Effectiveness of Passion Fruit Albedo versus Turmeric in the Glycemic and Lipaemic Control of People with Type 2 Diabetes: Randomized Clinical Trial	de Sousa, Danilo Ferreira; Moura de Araujo, Marcio Flavio; de Mello, Vanessa Derenji; Coelho Damasceno, Marta Maria; Junior Freire de Freitas, Roberto Wagner	2021	No	Duplicate
Curcumin activates Nrf2/HO-1 signaling to relieve diabetic cardiomyopathy injury by reducing ROS in vitro and in vivo	Wu X.; Zhou X.; Lai S.; Liu J.; Qi J.	2022	No	Invivo/invitro study
Curcumin administration and the effects on psychological status and markers of inflammation and oxidative damage in patients with type 2 diabetes and coronary heart disease	Shafabakhsh R.; Mobini M.; Raygan F.; Aghadavod E.; Ostadmohammadi V.; Amirani E.; Mansournia M.A.; Asemi Z.	2020	No	Duplicate
Curcumin administration and the effects on psychological status and markers of inflammation and oxidative damage in patients with type 2 diabetes and coronary heart disease	Rana Shafabakhsh 1, Moein Mobini 2, Fariba Raygan 3, Esmat Aghadavod 4, Vahidreza Ostadmohammadi 5, Elaheh Amirani 6, Mohammad Ali Mansournia 7, Zatollah Asemi	2020	No	Duplicate
Curcumin administration and the effects on psychological status and markers of inflammation and oxidative damage in patients with type 2 diabetes and coronary heart disease	Shafabakhsh, Rana; Mobini, Moein; Raygan, Fariba; Aghadavod, Esmat; Ostadmohammadi, Vahidreza; Amirani, Elaheh; Mansournia, Mohammad Ali; Asemi, Zatollah	2020	No	Duplicate
Curcumin administration suppresses collagen synthesis in the hearts of rats with experimental diabetes	Guo S.; Meng X.-W.; Yang X.-S.; Liu X.-F.; Ou-Yang C.-H.; Liu C.	2018	No	Invivo study
Curcumin alleviates liver oxidative stress in type 1 diabetic rats	Xie Z.; Wu B.; Shen G.; Li X.; Wu Q.	2018	No	Invivo study
Curcumin alleviates oxidative stress and inhibits apoptosis in diabetic cardiomyopathy via Sirt1-Foxo1 and PI3K-Akt signalling pathways	Ren B.-C.; Zhang Y.-F.; Liu S.-S.; Cheng X.-J.; Yang X.; Cui X.-G.; Zhao X.-R.; Zhao H.; Hao M.-F.; Li M.-D.; Tie Y.-Y.; Qu L.; Li X.-Y.	2020	No	Invivo study
Curcumin alleviates postprandial glycaemic response in healthy subjects: A cross-over, randomized controlled study	Thota R.N.; Dias C.B.; Abbott K.A.; Acharya S.H.; Garg M.L.	2018	No	Duplicate	irrelevant population (healthy)
Curcumin alleviates postprandial glycaemic response in healthy subjects: A cross-over, randomized controlled study	Rohith N Thota 1 2, Cintia B Dias 1 2, Kylie A Abbott 1, Shamasunder H Acharya 3, Manohar L Garg	2018	No	Duplicate
Curcumin alleviates postprandial glycaemic response in healthy subjects: A cross-over, randomized controlled study	Thota, Rohith N.; Dias, Cintia B.; Abbott, Kylie A.; Acharya, Shamasunder H.; Garg, Manohar L.	2018	No	Duplicate
Curcumin Ameliorates Diabetic Nephropathy by Suppressing NLRP3 Inflammasome Signaling	Lu M.; Yin N.; Liu W.; Cui X.; Chen S.; Wang E.	2017	No	Invivo study
Curcumin ameliorates H2 O2-induced injury through SIRT1-PERK-CHOP pathway in pancreatic beta cells	Cao Z.; Wu Z.; Duan T.; Tang C.; Huang D.; Hu X.	2022	No	Invitro study
Curcumin ameliorates myocardial fibrosis via TGF-β/Smads signaling pathway in diabetic rats	Shen H.; Guo S.; Liu X.-F.; Bao C.-Y.; Xu K.	2018	No	Invivo study
Curcumin ameliorates skeletal muscle atrophy in type 1 diabetic mice by inhibiting protein ubiquitination	Ono T.; Takada S.; Kinugawa S.; Tsutsui H.	2015	No	Invivo study
Curcumin analog JM-2 alleviates diabetic cardiomyopathy inflammation and remodeling by inhibiting the NF-κB pathway	Wang M.; Jin L.; Zhang Q.; Zhu W.; He H.; Lou S.; Luo W.; Han X.; Liang G.	2022	No	Invivo study
Curcumin and cinnamaldehyde as PTP1B inhibitors with antidiabetic and anticancer potential	Kostrzewa T.; Przychodzen P.; Gorska-Ponikowska M.; Kuban-Jankowska A.	2019	No	Invivo study
Curcumin and long-chain Omega-3 polyunsaturated fatty acids for Prevention of type 2 Diabetes (COP-D): Study protocol for a randomised controlled trial	Thota R.N.; Acharya S.H.; Abbott K.A.; Garg M.L.	2016	No	Duplicate	Protocol
Curcumin and long-chain Omega-3 polyunsaturated fatty acids for Prevention of type 2 Diabetes (COP-D): study protocol for a randomised controlled trial	Rohith N Thota 1, Shamasunder H Acharya 2, Kylie A Abbott 1, Manohar L Garg	2016	No	Duplicate
Curcumin and long-chain Omega-3 polyunsaturated fatty acids for Prevention of type 2 Diabetes (COP-D): study protocol for a randomised controlled trial	Thota, Rohith N.; Acharya, Shamasunder H.; Abbott, Kylie A.; Garg, Manohar L.	2016	No	Duplicate
Curcumin and resveratrol inhibit nuclear factor-kappaB-mediated cytokine expression in adipocytes	Gonzales A.M.; Orlando R.A.	2008	No	Invivo study
Curcumin and type 2 diabetes mellitus: Prevention and treatment	Pivari F.; Mingione A.; Brasacchio C.; Soldati L.	2019	No	Review
Curcumin and zinc co-supplementation along with a loss-weight diet can improve lipid profiles in subjects with prediabetes: a multi-arm, parallel-group, randomized, double-blind placebo-controlled phase 2 clinical trial	Karandish M.; Mozaffari-khosravi H.; Mohammadi S.M.; Cheraghian B.; Azhdari M.	2022	No	Duplicate	Irrelevant population (prediabetes)
Curcumin and zinc co-supplementation along with a loss-weight diet can improve lipid profiles in subjects with prediabetes: a multi-arm, parallel-group, randomized, double-blind placebo-controlled phase 2 clinical trial	Karandish, Majid; Mozaffari-Khosravi, Hassan; Mohammadi, Seyed Mohammad; Cheraghian, Bahman; Azhdari, Maryam	2022	No	Duplicate
Curcumin and/or omega-3 polyunsaturated fatty acids supplementation reduces insulin resistance and blood lipids in individuals with high risk of type 2 diabetes: A randomised controlled trial	Thota R.N.; Acharya S.H.; Garg M.L.	2019	No	Duplicate	Irrelevant population
Curcumin and/or omega-3 polyunsaturated fatty acids supplementation reduces insulin resistance and blood lipids in individuals with high risk of type 2 diabetes: a randomised controlled trial	Rohith N Thota 1 2, Shamasunder H Acharya 3, Manohar L Garg	2019	No	Duplicate
Curcumin and/or omega-3 polyunsaturated fatty acids supplementation reduces insulin resistance and blood lipids in individuals with high risk of type 2 diabetes: a randomised controlled trial	Thota, Rohith N.; Acharya, Shamasunder H.; Garg, Manohar L.	2019	No	Duplicate
Curcumin anti-diabetic effect mainly correlates with its anti-apoptotic actions and PI3K/Akt signal pathway regulation in the liver	Xia Z.-H.; Zhang S.-Y.; Chen Y.-S.; Li K.; Chen W.-B.; Liu Y.-Q.	2020	No	Invivo study
Curcumin as a mild natural α-glucosidase inhibitor: a study on its mechanism in vitro	Liu Y.; Zhu J.; Yu J.; Chen X.; Zhang S.; Cai Y.; Li L.	2022	No	Invitro study
Curcumin attenuates adipogenesis by inducing preadipocyte apoptosis and inhibiting adipocyte differentiation	Wu L.-Y.; Chen C.-W.; Chen L.-K.; Chou H.-Y.; Chang C.-L.; Juan C.-C.	2019	No	Invitro study
Curcumin attenuates cardiomyocyte hypertrophy induced by high glucose and insulin via the PPARγ/Akt/NO signaling pathway	Chen R.; Peng X.; Du W.; Wu Y.; Huang B.; Xue L.; Wu Q.; Qiu H.; Jiang Q.	2015	No	Invivo study
Curcumin attenuates cytoplasmic/endoplasmic reticulum stress, apoptosis and cholinergic dysfunction in diabetic rat hippocampus	Keshk W.A.; Elseady W.S.; Sarhan N.I.; Zineldeen D.H.	2020	No	Invivo study
Curcumin attenuates diabetic nephropathy by inhibiting PKC-α and PKC-β1 activity in streptozotocin-induced type I diabetic rats	Soetikno V.; Watanabe K.; Sari F.R.; Harima M.; Thandavarayan R.A.; Veeraveedu P.T.; Arozal W.; Sukumaran V.; Lakshmanan A.P.; Arumugam S.; Suzuki K.	2011	No	Invivo study
Curcumin attenuates lipolysis stimulated by tumor necrosis factor-α or isoproterenol in 3T3-L1 adipocytes	Xie X.-Y.; Kong P.-R.; Wu J.-F.; Li Y.; Li Y.-X.	2012	No	Invitro study
Curcumin attenuates palmitate-induced apoptosis in MIN6 pancreatic β-cells through PI3K/Akt/FoxO1 and mitochondrial survival pathways	Hao F.; Kang J.; Cao Y.; Fan S.; Yang H.; An Y.; Pan Y.; Tie L.; Li X.	2015	No	Invitro study
Curcumin Attenuates Retinal Vascular Leakage by Inhibiting Calcium/Calmodulin-Dependent Protein Kinase II Activity in Streptozotocin-Induced Diabetes	Li J.; Wang P.; Ying J.; Chen Z.; Yu S.	2016	No	Invivo study
Curcumin Attenuates Testicular Injury in Rats with Streptozotocin-Induced Diabetes	Zha W.; Bai Y.; Xu L.; Liu Y.; Yang Z.; Gao H.; Li J.	2018	No	Invivo study
Curcumin attenuates the scurfy-induced immune disorder, a model of IPEX syndrome, with inhibiting Th1/Th2/Th17 responses in mice	Lee G.; Chung H.-S.; Lee K.; Lee H.; Kim M.; Bae H.	2017	No	Invivo study
Curcumin attenuates urinary excretion of albumin in type ii diabetic patients with enhancing nuclear factor erythroid-derived 2-like 2 (Nrf2) system and repressing inflammatory signaling efficacies	Yang H.; Xu W.; Zhou Z.; Liu J.; Li X.; Chen L.; Weng J.; Yu Z.	2015	No	No control group
Curcumin augments the cardioprotective effect of metformin in an experimental model of type I diabetes mellitus; Impact of Nrf2/HO-1 and JAK/STAT pathways	Abdelsamia E.M.; Khaleel S.A.; Balah A.; Abdel Baky N.A.	2019	No	Invivo study
Curcumin decreases renal triglyceride accumulation through AMPK-SREBP signaling pathway in streptozotocin-induced type 1 diabetic rats	Soetikno V.; Sari F.R.; Sukumaran V.; Lakshmanan A.P.; Harima M.; Suzuki K.; Kawachi H.; Watanabe K.	2013	No	Invivo study
Curcumin diminishes the impacts of hyperglycemia on the activation of hepatic stellate cells by suppressing membrane translocation and gene expression of glucose transporter-2	Lin J.; Chen A.	2011	No	Invitro study
Curcumin eliminates oxidized LDL roles in activating hepatic stellate cells by suppressing gene expression of lectin-like oxidized LDL receptor-1	Kang Q.; Chen A.	2009	No	Invivo study
Curcumin eliminates the inhibitory effect of advanced glycation end-products (AGEs) on gene expression of AGE receptor-1 in hepatic stellate cells in vitro	Lin J.; Tang Y.; Kang Q.; Chen A.	2012	No	Invitro study
Curcumin enhances recovery of pancreatic islets from cellular stress induced inflammation and apoptosis in diabetic rats	Rashid K.; Sil P.C.	2015	No	Invivo study
Curcumin exerts beneficial role on insulin resistance through modulation of SOCS3 and Rac-1 pathways in type 2 diabetic rats	Zaheri Z.; Fahremand F.; Rezvani M.E.; Karimollah A.; Moradi A.	2019	No	Invivo study
Curcumin extract for prevention of type 2 diabetes	Chuengsamarn S.; Rattanamongkolgul S.; Luechapudiporn R.; Phisalaphong C.; Jirawatnotai S.	2012	No	Duplicate	Irrelevant population (prediabetes)
Curcumin extract for prevention of type 2 diabetes	Somlak Chuengsamarn 1, Suthee Rattanamongkolgul, Rataya Luechapudiporn, Chada Phisalaphong, Siwanon Jirawatnotai	2012	No	Duplicate
Curcumin Extract for Prevention of Type 2 Diabetes	Chuengsamarn, Somlak; Rattanamongkolgul, Suthee; Luechapudiporn, Rataya; Phisalaphong, Chada; Jirawatnotai, Siwanon	2012	No	Duplicate
Curcumin extract improves beta cell functions in obese patients with type 2 diabetes: a randomized controlled trial	Metha Yaikwawong, Laddawan Jansarikit, Siwanon Jirawatnotai, Somlak Chuengsamarn	2024	No	Duplicate	Trial reported by the same author
Curcumin extract improves beta cell functions in obese patients with type 2 diabetes: a randomized controlled trial	Metha Yaikwawong, Laddawan Jansarikit, Siwanon Jirawatnotai and Somlak Chuengsamarn	2024	No	Duplicate
Curcumin extract improves beta cell functions in obese patients with type 2 diabetes: a randomized controlled trial	Yaikwawong, Metha; Jansarikit, Laddawan; Jirawatnotai, Siwanon; Chuengsamarn, Somlak	2024	No	Duplicate
Curcumin Formulations for Better Bioavailability: What We Learned from Clinical Trials Thus Far?	Hegde, Mangala; Girisa, Sosmitha; BharathwajChetty, Bandari; Vishwa, Ravichandran; Kunnumakkara, Ajaikumar B.	2023	No	Review
Curcumin improved glucose intolerance, renal injury, and nonalcoholic fatty liver disease and decreased chromium loss through urine in obese mice	Chang G.-R.; Hsieh W.-T.; Chou L.-S.; Lin C.-S.; Wu C.-F.; Lin J.-W.; Lin W.-L.; Lin T.-C.; Liao H.-J.; Kao C.-Y.; Lin C.-F.	2021	No	Invivo study
Curcumin improves diabetes mellitus-associated cerebral infarction by increasing the expression of GLUT1 and GLUT3	Xia M.; Ye Z.; Shi Y.; Zhou L.; Hua Y.	2018	No	Duplicate	Invivo study
Curcumin improves diabetes mellitus-associated cerebral infarction by increasing the expression of GLUT1 and GLUT3	Xia, Mingyu; Ye, Zankai; Shi, Yanfeng; Zhou, Libo; Hua, Yang	2018	No	Duplicate
Curcumin improves insulin sensitivity in high-fat diet-fed mice through gut microbiota	Zhong Y.; Xiao Y.; Gao J.; Zheng Z.; Zhang Z.; Yao L.; Li D.	2022	No	Invivo study
Curcumin improves intestinal barrier function: Modulation of intracellular signaling, and organization of tight junctions	Wang J.; Ghosh S.S.; Ghosh S.	2017	No	Irrelevant title
Curcumin in Autoimmune and Rheumatic Diseases	Yang, Melissa; Akbar, Umair; Mohan, Chandra	2019	No	Review
Curcumin in heart failure: A choice for complementary therapy?	Saeidinia, Amin; Keihanian, Faeze; Butler, Alexandra E.; Bagheri, Ramin Khameneh; Atkin, Stephen L.; Sahebkar, Amirhossein	2018	No	Review
Curcumin increases insulin sensitivity in C2C12 muscle cells via AKT and AMPK signaling pathways	Mohiti-Ardekani J.; Asadi S.; Ardakani A.M.; Rahimifard M.; Baeeri M.; Momtaz S.	2019	No	Invitro study
Curcumin induces electrical activity in rat pancreatic β-cells by activating the volume-regulated anion channel	Best L.; Elliott A.C.; Brown P.D.	2007	No	Invivo study
Curcumin Inhibits Neuronal Loss in the Retina and Elevates Ca2+/Calmodulin-Dependent Protein Kinase II Activity in Diabetic Rats	Li J.; Wang P.; Zhu Y.; Chen Z.; Shi T.; Lei W.; Yu S.	2015	No	Invivo study
Curcumin intervention in hippocampal atrophy of diet-induceAlzheimer-like deficits in insulin-resistant rats	Mohammed A.A.; Akinola O.B.	2024	No	Invivo study
Curcumin nanoemulsion ameliorates brain injury in diabetic rats	Saleh D.O.; Nasr M.; Hassan A.; El-Awdan S.A.; Abdel Jaleel G.A.	2022	No	Invivo study
Curcumin Offers No Additional Benefit to Lifestyle Intervention on Cardiometabolic Status in Patients with Non-Alcoholic Fatty Liver Disease	Naseri K.; Saadati S.; Yari Z.; Askari B.; Mafi D.; Hoseinian P.; Asbaghi O.; Hekmatdoost A.; de Courten B.	2022	No	Duplicate	Irrelevant population (NAFLD)
Curcumin Offers No Additional Benefit to Lifestyle Intervention on Cardiometabolic Status in Patients with Non-Alcoholic Fatty Liver Disease	Kaveh Naseri 1, Saeede Saadati 2, Zahra Yari 3, Behzad Askari 1, Davood Mafi 4, Pooria Hoseinian 4, Omid Asbaghi 5, Azita Hekmatdoost 6, Barbora de Courten 2	2022	No	Duplicate
Curcumin Offers No Additional Benefit to Lifestyle Intervention on Cardiometabolic Status in Patients with Non-Alcoholic Fatty Liver Disease	Naseri, Kaveh; Saadati, Saeede; Yari, Zahra; Askari, Behzad; Mafi, Davood; Hoseinian, Pooria; Asbaghi, Omid; Hekmatdoost, Azita; de Courten, Barbora	2022	No	Duplicate
Curcumin potentiates therapeutic efficacy of metformin: A preclinical study in STZ-NA induced hyperglycemia in wistar rats	Undale V.R.; Kurkute S.S.; Jadhav S.S.	2020	No	Invivo study
Curcumin preconditioned human adipose derived stem cells co-transplanted with platelet rich plasma improve wound healing in diabetic rats	Ghufran H.; Mehmood A.; Azam M.; Butt H.; Ramzan A.; Yousaf M.A.; Ejaz A.; Tarar M.N.; Riazuddin S.	2020	No	Invivo study
Curcumin prevents diabetic cardiomyopathy in streptozotocin-induced diabetic rats: Possible involvement of PKC-MAPK signaling pathway	Soetikno V.; Sari F.R.; Sukumaran V.; Lakshmanan A.P.; Mito S.; Harima M.; Thandavarayan R.A.; Suzuki K.; Nagata M.; Takagi R.; Watanabe K.	2012	No	Invivo study
Curcumin prevents high glucose-induced stimulatory effects of renal cell secretome on fibroblast activation via mitigating intracellular free radicals and TGF-β secretion	Noonin C.; Thongboonkerd V.	2024	No	Invitro study
Curcumin protects cardiomyopathy damage through inhibiting the production of reactive oxygen species in type 2 diabetic mice	Wu X.; Huang L.; Zhou X.; Liu J.	2020	No	Invivo study
Curcumin protects islet beta cells from streptozotocin‑induced type 2 diabetes mellitus injury via its antioxidative effects	Duan J.; Yang M.; Liu Y.; Xiao S.; Zhang X.	2022	No	Invivo study
Curcumin protects islet cells from glucolipotoxicity by inhibiting oxidative stress and NADPH oxidase activity both in vitro and in vivo	Li J.; Wu N.; Chen X.; Chen H.; Yang X.; Liu C.	2019	No	Invivo/invitro study
Curcumin Reduces Depression in Obese Patients with Type 2 Diabetes: A Randomized Controlled Trial	Yaikwawong M.; Jansarikit L.; Jirawatnotai S.; Chuengsamarn S.	2024	No	Duplicate
Curcumin Reduces Depression in Obese Patients with Type 2 Diabetes: A Randomized Controlled Trial	Metha Yaikwawong 1, Laddawan Jansarikit 1, Siwanon Jirawatnotai 1 2 3, Somlak Chuengsamarn	2024	No	Duplicate
Curcumin Reduces Depression in Obese Patients with Type 2 Diabetes: A Randomized Controlled Trial	Yaikwawong, Metha; Jansarikit, Laddawan; Jirawatnotai, Siwanon; Chuengsamarn, Somlak	2024	No	Duplicate
Curcumin reduces malondialdehyde and improves antioxidants in humans with diseased conditions: a comprehensive meta-analysis of randomized controlled trials	Alizadeh, Mohammad; Kheirouri, Sorayya	2019	No	Review
Curcumin regulates insulin pathways and glucose metabolism in the brains of APPswe/PS1dE9 mice	Wang P.; Su C.; Feng H.; Chen X.; Dong Y.; Rao Y.; Ren Y.; Yang J.; Shi J.; Tian J.; Jiang S.	2017	No	Invivo study
Curcumin regulates the homeostasis of Th17/Treg and improves the composition of gut microbiota in type 2 diabetic mice with colitis	Xiao Q.-P.; Zhong Y.-B.; Kang Z.-P.; Huang J.-Q.; Fang W.-Y.; Wei S.-Y.; Long J.; Li S.-S.; Zhao H.-M.; Liu D.-Y.	2022	No	Invivo study
Curcumin rescues high fat diet-induced obesity and insulin sensitivity in mice through regulating SREBP pathway	Ding L.; Li J.; Song B.; Xiao X.; Zhang B.; Qi M.; Huang W.; Yang L.; Wang Z.	2016	No	Invivo study
Curcumin restores mitochondrial functions and decreases lipid peroxidation in liver and kidneys of diabetic db/db mice	Soto-Urquieta M.G.; López-Briones S.; Pérez-Vázquez V.; Saavedra-Molina A.; González-Hernández G.A.; Ramírez-Emiliano J.	2014	No	Invivo study
Curcumin reverses diabetic nephropathy in streptozotocin-induced diabetes in rats by inhibition of PKCβ/p66Shc axis and activation of FOXO-3a	ALTamimi J.Z.; AlFaris N.A.; AL-Farga A.M.; Alshammari G.M.; BinMowyna M.N.; Yahya M.A.	2021	No	Invivo study
Curcumin reverses the depressive-like behavior and insulin resistance induced by chronic mild stress	Shen J.-D.; Wei Y.; Li Y.-J.; Qiao J.-Y.; Li Y.-C.	2017	No	Invivo study
Curcumin Reverts the Protein Differential Expression in the Liver of the Diabetic Obese db/db Mice	Silva-Gaona O.G.; Guzmán-Flores J.M.; Hernández-Ortiz M.; Vargas-Ortiz K.; Ramírez-Emiliano J.; Encarnación-Guevara S.; Pérezvázquez V.	2022	No	Invitro/insilico study
Curcumin stimulates glucagon-like peptide-1 secretion in GLUTag cells via Ca2+/calmodulin-dependent kinase II activation	Takikawa M.; Kurimoto Y.; Tsuda T.	2013	No	Invitro study
Curcumin Supplementation and Human Disease: A Scoping Review of Clinical Trials	Panknin, Timothy M.; Howe, Carol L.; Hauer, Meg; Bucchireddigari, Bhanu; Rossi, Anthony M.; Funk, Janet L.	2023	No	Review
Curcumin supplementation improves biomarkers of oxidative stress and inflammation in conditions of obesity, type 2 diabetes and NAFLD: Updating the status of clinical evidence	Mokgalaboni K.; Ntamo Y.; Ziqubu K.; Nyambuya T.M.; Nkambule B.B.; Mazibuko-Mbeje S.E.; Gabuza K.B.; Chellan N.; Tiano L.; Dludla P.V.	2021	No	Duplicate	Review
Curcumin supplementation improves biomarkers of oxidative stress and inflammation in conditions of obesity, type 2 diabetes and NAFLD: updating the status of clinical evidence	Mokgalaboni, Kabelo; Ntamo, Yonela; Ziqubu, Khanyisani; Nyambuya, Tawanda M.; Nkambule, Bongani B.; Mazibuko-Mbeje, Sithandiwe E.; Gabuza, Kwazikwakhe B.; Chellan, Nireshni; Tiano, Luca; Dludla, Phiwayinkosi, V	2021	No	Duplicate
Curcumin, Cardiometabolic Health and Dementia	Yoona Kim and Peter Clifton	2018	No	Duplicate	Book chapter
Curcumin, Cardiometabolic Health and Dementia	Kim, Yoona; Clifton, Peter	2018	No	Duplicate
Curcumin, hesperidin, and rutin selectively interfere with apoptosis signaling and attenuate streptozotocin-induced oxidative stress-mediated hyperglycemia	Parmar M.S.; Syed I.; Gray J.P.; Ray S.D.	2015	No	Invivo study
Curcumin, Polydatin and Quercetin Synergistic Activity Protects from High-Glucose-Induced Inflammation and Oxidative Stress	Matacchione G.; Valli D.; Silvestrini A.; Giuliani A.; Sabbatinelli J.; Giordani C.; Coppari S.; Rippo M.R.; Albertini M.C.; Olivieri F.	2022	No	Irrelevant title
Curcumin: A natural product for diabetes and its complications	Nabavi S.F.; Thiagarajan R.; Rastrelli L.; Daglia M.; Sobarzo-Sánchez E.; Alinezhad H.; Nabavi S.M.	2015	No	Review
Curcumin: A Naturally Occurring Modulator of Adipokines in Diabetes	Hajavi J.; Momtazi A.A.; Johnston T.P.; Banach M.; Majeed M.; Sahebkar A.	2017	No	Duplicate	Review
Curcumin: A Naturally Occurring Modulator of Adipokines in Diabetes	Hajavi, Jafar; Momtazi, Amir Abbas; Johnston, Thomas P.; Banach, Maciej; Majeed, Muhammed; Sahebkar, Amirhossein	2017	No	Duplicate
Curcuminoid supplementation in canine diabetic mellitus and its complications using proteomic analysis	Suemanotham N.; Photcharatinnakorn P.; Chantong B.; Buranasinsup S.; Phochantachinda S.; Sakcamduang W.; Reamtong O.; Thiangtrongjit T.; Chatchaisak D.	2022	No	Dogs
Curcuminoids and sesquiterpenoids in turmeric (Curcuma longa L.) Suppress an increase in blood glucose level in type 2 diabetic KK-Aγ mice	Nishiyama T.; Mae T.; Kishida H.; Tsukagawa M.; Mimaki Y.; Kuroda M.; Sashida Y.; Takahashi K.; Kawada T.; Nakagawa K.; Kitahara M.	2005	No	Invivo study
Curcuminoids exert glucose-lowering effect in type 2 diabetes by decreasing serum free fatty acids: A double-blind, placebo-controlled trial	Na L.-X.; Li Y.; Pan H.-Z.; Zhou X.-L.; Sun D.-J.; Meng M.; Li X.-X.; Sun C.-H.	2013	Yes	Duplicate
Curcuminoids exert glucose-lowering effect in type 2 diabetes by decreasing serum free fatty acids: a double-blind, placebo-controlled trial	Li-Xin Na 1, Ying Li, Hong-Zhi Pan, Xian-Li Zhou, Dian-Jun Sun, Man Meng, Xiao-Xia Li, Chang-Hao Sun	2013	No	Duplicate
Curcuminoids for Metabolic Syndrome: Meta-Analysis Evidences Toward Personalized Prevention and Treatment Management	Nurcahyanti, Agustina Dwi Retno; Cokro, Fonny; Wulanjati, Martha P.; Mahmoud, Mona F.; Wink, Michael; Sobeh, Mansour	2022	No	Review
Curcuminoids modify lipid profile in type 2 diabetes mellitus: A randomized controlled trial	Panahi Y.; Khalili N.; Sahebi E.; Namazi S.; Reiner Ž.; Majeed M.; Sahbekar A.	2017	No	Duplicate
Curcuminoids modify lipid profile in type 2 diabetes mellitus: A randomized controlled trial	Yunes Panahi 1, Nahid Khalili 2, Ebrahim Sahebi 3, Soha Namazi 3, Željko Reiner 4, Muhammed Majeed 5, Amirhossein Sahebkar	2017	No	Duplicate
Curcuminoids modify lipid profile in type 2 diabetes mellitus: A randomized controlled trial	Panahi, Yunes; Khalili, Nahid; Sahebi, Ebrahim; Namazi, Soha; Reiner, Zeljko; Majeed, Muhammed; Sahbekar, Amirhossein	2017	No	Duplicate
Curcuminoids plus piperine modulate adipokines in type 2 diabetes mellitus	Panahi Y.; Khalili N.; Sahebi E.; Namazi S.; Atkin S.L.; Majeed M.; Sahebkar A.	2017	No	Duplicate	Same trial
Curcuminoids Plus Piperine Modulate Adipokines in Type 2 Diabetes Mellitus	Yunes Panahi 1, Nahid Khalili 2, Ebrahim Sahebi 3, Soha Namazi 3, Stephen L Atkin 4, Muhammed Majeed 5, Amirhossein Sahebkar	2017	No	Duplicate
Curcuminoids Plus Piperine Modulate Adipokines in Type 2 Diabetes Mellitus.	Panahi, Yunes; Khalili, Nahid; Sahebi, Ebrahim; Namazi, Soha; Atkin, Stephen L; Majeed, Muhammed; Sahebkar, Amirhossein	2017	No	Duplicate
Curcuminoids Target Decreasing Serum Adipocyte-fatty Acid Binding Protein Levels in Their Glucose-lowering Effect in Patients with Type 2 Diabetes	Li Xin Na 1, Bo Lin Yan 2, Shuo Jiang 1, Hong Li Cui 1, Ying Li 1, Chang Hao Sun	2014	No	Duplicate
Current Pharmacological Intervention and Medical Management for Diabetic Kidney Transplant Recipients	Klangjareonchai, Theerawut; Eguchi, Natsuki; Tantisattamo, Ekamol; Ferrey, Antoney J.; Reddy, Uttam; Dafoe, Donald C.; Ichii, Hirohito	2021	No	Irrelevant title
Design, synthesis and biological activity of new polyenolic inhibitors of matrix metalloproteinases: A focus on chemically-modified curcumins	Zhang Y.; Gu Y.; Lee H.-M.; Hambardjieva E.; Vranková K.; Golub L.M.; Johnson F.	2012	No	Irrelevant title
Designing dual inhibitors for the treatment of Alzheimer’s disease as well as Type 2 diabetes mellitus via pharmacoinformatics approach: A step towards better medication for diabetes-associated neurological disorder	Hussain T.; Rizvi S.M.D.; Subaiea G.M.; Alanazi A.S.; Moin A.	2020	No	Irrelevant title
Development and Evaluation of Polyherbal Gel for Treatment of Diabetic Neuropathy	Singh M.; Rao D.B.S.; Soni V.; Minhas P.S.; Amudha S.	2024	No	Irrelevant title
Development process of a clinical guideline to manage type 2 diabetes in adults by Ayurvedic practitioners	Chattopadhyay K.; Kapoor N.; Heinrich M.; Mitra A.; Mittal M.; Lewis S.A.; Greenfield S.M.; Mukherjee S.; Pischel I.; Jeemon P.; Tandon N.; Kinra S.; Biswas T.K.; Leonardi-Bee J.	2023	No	Irrelevant title
Dibenzoylmethane ameliorates lipid-induced inflammation and oxidative injury in diabetic nephropathy	Lee E.S.; Kwon M.-H.; Kim H.M.; Kim N.; Kim Y.M.; Kim H.S.; Lee E.Y.; Chung C.H.	2019	No	Irrelevant title
Dietary Curcumin and Health Effects	Roberta Masella, Francesca Cirulli	2023	No	Book chapter
Dietary curcumin enhances insulin clearance in diet-induced obese mice via regulation of hepatic PI3K-AKT axis and IDE, and preservation of islet integrity	Kim Y.; Rouse M.; González-Mariscal I.; Egan J.M.; O'Connell J.F.	2019	No	Invivo study
Dietary curcumin restores insulin homeostasis in diet-induced obese aged mice	Lee S.-J.; Chandrasekran P.; Mazucanti C.H.; O'Connell J.F.; Egan J.M.; Kim Y.	2022	No	Invivo study
Dietary curcumin significantly improves obesity-associated inflammation and diabetes in mouse models of diabesity	Weisberg S.P.; Leibel R.; Tortoriello D.V.	2008	No	Invivo study
Dietary regulation of Keap1/Nrf2/ARE pathway: Focus on plant-derived compounds and trace minerals	Stefanson A.L.; Bakovic M.	2014	No	Irrelevant title
Dietary supplementation with curcumin reduce circulating levels of glycogen synthase kinase-3Β and islet amyloid polypeptide in adults with high risk of type 2 diabetes and Alzheimer’s disease	Thota R.N.; Rosato J.I.; Dias C.B.; Burrows T.L.; Martins R.N.; Garg M.L.	2020	No	Duplicate	Irreleavnt population
Dietary Supplementation with Curcumin Reduce Circulating Levels of Glycogen Synthase Kinase-3β and Islet Amyloid Polypeptide in Adults with High Risk of Type 2 Diabetes and Alzheimer's Disease	Rohith N Thota 1 2, Jessica I Rosato 1 3, Cintia B Dias 1 4, Tracy L Burrows 1 3, Ralph N Martins 4, Manohar L Garg	2020	No	Duplicate
Dietary Supplementation with Curcumin Reduce Circulating Levels of Glycogen Synthase Kinase-3β and Islet Amyloid Polypeptide in Adults with High Risk of Type 2 Diabetes and Alzheimer's Disease	Thota, Rohith N.; Rosato, Jessica I.; Dias, Cintia B.; Burrows, Tracy L.; Martins, Ralph N.; Garg, Manohar L.	2020	No	Duplicate
Dietary supplementation with galactooligosaccharides attenuates high-fat, high-cholesterol diet-induced glucose intolerance and disruption of colonic mucin layer in C57BL/6 mice and reduces atherosclerosis in LDLr -/-mice	Ghosh S.S.; Wang J.; Yannie P.J.; Sandhu Y.K.; Korzun W.J.; Ghosh S.	2020	No	Irrelevant title
Differences in selection of ailments and medicinal plants by folk medicinal practitioners: A study of practitioners in Barobazar village of Jhenidaha district, Bangladesh	Islam F.; Jahan F.I.; Seraj S.; Malek I.; Nazmus Sadat A.F.M.; Monalisa M.N.; Swarna A.; Sanam S.; Rahmatullah M.	2011	No	Irrelevant title
Differential α-amylase/α-glucosidase inhibitory activities of plant-derived phenolic compounds: A virtual screening perspective for the treatment of obesity and diabetes	Rasouli H.; Hosseini-Ghazvini S.M.-B.; Adibi H.; Khodarahmi R.	2017	No	Irrelevant title
Discovering Bisdemethoxycurcumin from Curcuma longa rhizome as a potent small molecule inhibitor of human pancreatic α-amylase, a target for type-2 diabetes	Ponnusamy S.; Zinjarde S.; Bhargava S.; Rajamohanan P.R.; Ravikumar A.	2012	No	Invitro study
Do plants mediate their anti-diabetic effects through anti-oxidant and anti-apoptotic actions? An in vitro assay of 3 Indian medicinal plants	Kalekar S.A.; Munshi R.P.; Thatte U.M.	2013	No	Irrelevant title
Does curcumin or metformin attenuate oxidative stress and diabetic nephropathy in rats?	Asadi S.; Goodarzi M.T.; Karimi J.; Hashemnia M.; Khodadadi I.	2019	No	Invivo study
Downregulated hs-CRP and MAD, upregulated GSH and TAC, and improved metabolic status following combined exercise and turmeric supplementation: a clinical trial in middle-aged women with hyperlipidemic type 2 diabetes	Darmian M.A.; Hoseini R.; Amiri E.; Golshani S.	2022	Yes	Duplicate
Downregulated hs-CRP and MAD, upregulated GSH and TAC, and improved metabolic status following combined exercise and turmeric supplementation: a clinical trial in middle-aged women with hyperlipidemic type 2 diabetes	Darmian, Mahsa Ahmadi; Hoseini, Rastegar; Amiri, Ehsan; Golshani, Sanam	2022	No	Duplicate
Downregulated hs-CRP and MAD, upregulated GSH and TAC, and improved metabolic status following combined exercise and turmeric supplementation: a clinical trial in middle-aged women with hyperlipidemic type 2 diabetes	Mahsa Ahmadi Darmian, Rastegar Hoseini, Ehsan Amiri, Sanam Golshani	2022	No	Duplicate
Effect of a Fixed Combination of Curcumin, Artemisia, Bromelain, and Black Pepper Oral Administration on Optical Coherence Tomography Angiography Indices in Patients with Diabetic Macular Edema	Chiosi F.; Rinaldi M.; Campagna G.; Manzi G.; De Angelis V.; Calabrò F.; D’andrea L.; Tranfa F.; Costagliola C.	2022	No	Irrelevant population
Effect of a polyherbal formulation cream on diabetic neuropathic pain among patients with type 2 diabetes – a pilot study	Viswanathan V.; Rajsekar S.; Selvaraj B.; Kumpatla S.	2016	No	Irrelevant title
Effect of a polyherbal formulation in streptozotocin-induced diabetic nephropathy in wistar rats	Reddy K.; Sudheer A.; Pradeepkumar B.; Reddy C.	2019	No	Irrelevant title
Effect of Chi-alg encapsulated 6% Curcumin isolated from mother rhizome on diabetes mellitus in L6 Cell Lines	Swarnalatha Y.	2016	No	Invitro study
Effect of Curcuma longa on glycemia, neuropathic sensation, and advanced glycation end product in diabetic patients	Abbas W.; Khan R.A.; Baig M.T.; Shaikh S.A.	2022	No	Duplicate
Effect of Curcuma longa on vascular function in native Tamilians with type 2 diabetes mellitus: A randomized, double-blind, parallel arm, placebo-controlled trial	Srinivasan A.; Selvarajan S.; Kamalanathan S.; Kadhiravan T.; Prasanna Lakshmi N.C.; Adithan S.	2019	No	Duplicate	No outcomes
Effect of Curcuma longa on vascular function in native Tamilians with type 2 diabetes mellitus: A randomized, double-blind, parallel arm, placebo-controlled trial	Akila Srinivasan 1, Sandhiya Selvarajan 2, Sadishkumar Kamalanathan 3, Tamilarasu Kadhiravan 4, Nakka Chandrasekhar Prasanna Lakshmi 5, Surendiran Adithan 1	2019	No	Duplicate
Effect of Curcuma longa on vascular function in native Tamilians with type 2 diabetes mellitus: A randomized, double-blind, parallel arm, placebo-controlled trial	Srinivasan, Akila; Selvarajan, Sandhiya; Kamalanathan, Sadishkumar; Kadhiravan, Tamilarasu; Lakshmi, Nakka Chandrasekhar Prasanna; Adithan, Surendiran	2019	No	Duplicate
Effect of Curcumex on Serum Lipid Profile and Fasting Blood Glucose, HbA1c, and Insulin Resistance Levels in Type 2 Diabetic Patients: A Randomized, Double-Blind Clinical Trial	Zakerkish M.; Hemmati A.; Sebardan F.J.; Maram N.S.	2023	Yes	Duplicate
Effect of Curcumex on Serum Lipid Profile and Fasting Blood Glucose, HbA1c, and Insulin Resistance Levels in Type 2 Diabetic Patients: A Randomized, Double-Blind Clinical Trial	Zakerkish, Mehrnoosh; Hemmati, Aliasghar; Sebardan, Faranak Jalili; Maram, Nader Shakiba	2023	No	Duplicate
Effect of curcumin on glucose and lipid metabolism, FFAs and TNF-α in serum of type 2 diabetes mellitus rat models	Su L.-Q.; Wang Y.-D.; Chi H.-Y.	2017	No	Invivo study
Effect of Curcumin on Glycemic Control in Patients with Type 2 Diabetes: A Systematic Review of Randomized Clinical Trials.	Mahdavi, Atena; Moradi, Sajjad; Askari, Gholamreza; Iraj, Bijan; Sathyapalan, Thozhukat; Guest, Paul C; Bagherniya, Mohammad; Sahebkar, Amirhossein	2021	No	Review
Effect of curcumin on hyperglycemia-induced vascular endothelial growth factor expression in streptozotocin-induced diabetic rat retina	Mrudula T.; Suryanarayana P.; Srinivas P.N.B.S.; Reddy G.B.	2007	No	Invivo study
Effect of Curcumin on Lipid Profile, Oxidative Stress and Blood Glucose in Experimental Dexamethasone-Induced Diabetes in Rats	Pourmahmoudi A.; Talebianpoor M.S.; Nejad T.V.; Mozafari M.; Talebianpoor M.S.; Hosseinikia M.	2021	No	Invivo study
Effect of curcumin on the expression of P-STAT3 and IkB in db/db mice	Lu M.; Tao L.; Mei W.; Luo R.; Fu X.; Wang L.; Yang W.; Liu C.	2014	No	Invivo study
Effect of curcumin supplementation on blood glucose, plasma insulin, and glucose homeostasis related enzyme activities in diabetic db/db mice	Seo K.-I.; Choi M.-S.; Jung U.J.; Kim H.-J.; Yeo J.; Jeon S.-M.; Lee M.-K.	2008	No	Invivo study
Effect of Curcumin-Magnesium Oxide Nanoparticles Type-II Diabetic Rats	Shehata Y.M.; Mansour M.F.; Shadad S.; Arisha A.H.	2020	No	Invivo study
Effect of eight-week curcumin supplementation with endurance training on glycemic indexes in middle age women with type 2 diabetes in Iran, A preliminary study	Zamani S.K.; Rezagholizadeh D.M.	2021	No	No sufficient data
Effect of nano-curcumin supplementation on cardiometabolic risk factors, physical and psychological quality of life, and depression in patients with coronary slow flow phenomenon: a randomized double-blind clinical trial	Soltani, Mitra; Hosseinzadeh-Attar, Mohammad Javad; Rezaei, Mahsa; Alipoor, Elham; Vasheghani-Farahani, Ali; Yaseri, Mehdi; Rezayat, Seyed Mahdi	2024	No	Irrelevant populaton
Effect of NCB-02, Atorvastatin and Placebo on Endothelial Function, Oxidative Stress and Inflammatory Markers in Patients with Type 2 Diabetes Mellitus: A Randomized, Parallel-Group, Placebo-Controlled, 8-Week Study	Usharani P.; Mateen A.A.; Naidu M.U.R.; Raju Y.S.N.; Chandra N.	2008	Yes	Duplicate
Effect of NCB-02, atorvastatin and placebo on endothelial function, oxidative stress and inflammatory markers in patients with type 2 diabetes mellitus: a randomized, parallel-group, placebo-controlled, 8-week study	P Usharani 1, A A Mateen, M U R Naidu, Y S N Raju, Naval Chandra	2008	No	Duplicate
Effect of pterostilbene compared to tetrahydrocurcumin on insulin receptor status in type 2 diabetic rats: Studies on the binding of insulin to erythrocytes	Murugan P.	2023	No	Invivo study
Effect of tetrahydrocurcumin on insulin receptor status in type 2 diabetic rats: Studies on insulin binding to erythrocytes	Murugan P.; Pari L.; Rao C.A.	2008	No	Invivo study
Effect of tetrahydrocurcumin on lipid peroxidation and lipids in streptozotocin-nicotinamide-induced diabetic rats	Murugan P.; Pari L.	2006	No	Invivo study
effect of tetrahydrocurcumin on plasma antioxidants in streptozotocin-nicotinamide experimental diabetes	Murugan P.; Pari L.	2006	No	Invivo study
Effect of turmeric on glycemic status, lipid profile, hs-CRP, and total antioxidant capacity in hyperlipidemic type 2 diabetes mellitus patients	Adab Z.; Eghtesadi S.; Vafa M.-R.; Heydari I.; Shojaii A.; Haqqani H.; Arablou T.; Eghtesadi M.	2019	Yes	Duplicate
Effect of turmeric on glycemic status, lipid profile, hs-CRP, and total antioxidant capacity in hyperlipidemic type 2 diabetes mellitus patients	Zohreh Adab 1, Shahryar Eghtesadi 2, Mohammad-Reza Vafa 2, Iraj Heydari 3, Asieh Shojaii 4, Hamid Haqqani 5, Tahereh Arablou 6, Maryam Eghtesadi	2019	No	Duplicate
Effect of turmeric on glycemic status, lipid profile, hs-CRP, and total antioxidant capacity in hyperlipidemic type 2 diabetes mellitus patients	Adab, Zohreh; Eghtesadi, Shahryar; Vafa, Mohammad-Reza; Heydari, Iraj; Shojaii, Asieh; Haqqani, Hamid; Arablou, Tahereh; Eghtesadi, Maryam	2019	No	Duplicate
Effectiveness of the piperine-supplemented Curcuma longa L. in metabolic control of patients with type 2 diabetes: a randomised double-blind placebo-controlled clinical trial	Neta J.F.D.F.; Veras V.S.; Sousa D.F.D.; Cunha M.D.C.D.S.O.; Queiroz M.V.O.; Neto J.C.G.L.; Damasceno M.M.C.; Araújo M.F.M.D.; Freitas R.W.J.F.D.	2021	No	Duplicate	Same data from another published trial
Effectiveness of the piperine-supplemented Curcuma longa L. in metabolic control of patients with type 2 diabetes: a randomised double-blind placebo-controlled clinical trial	de Figueiredo Neta, Joana Furtado; Veras, Vivian Saraiva; de Sousa, Danilo Ferreira; dos Santos Oliveira Cunha, Marida Conceicao; Oliveira Queiroz, Maria Veraci; Garcia Lira Neto, Jose Claudio; Coelho Damasceno, Marta Maria; Moura de Araujo, Marcio Flavio; Junior Freire de Freitasa, Roberto Wagner	2021	No	Duplicate
Effectiveness of the piperine-supplemented Curcuma longa L. in metabolic control of patients with type 2 diabetes: a randomised double-blind placebo-controlled clinical trial	Joana Furtado de Figueiredo Neta 1, Vivian Saraiva Veras 2, Danilo Ferreira de Sousa 2, Maria da Conceição Dos Santos Oliveira Cunha 3, Maria Veraci Oliveira Queiroz 3, José Claudio Garcia Lira Neto 4, Marta Maria Coelho Damasceno 5, Márcio Flávio Moura de Araújo 1, Roberto Wagner Júnior Freire de Freitas	2021	No	Duplicate
Effectiveness of Ya-Samarn-Phlae in diabetic wound healing: Evidence from in vitro studies and a multicenter randomized controlled clinical trial	Sanpinit S.; Chokpaisarn J.; Na-Phatthalung P.; Sotthibandhu D.S.; Yincharoen K.; Wetchakul P.; Limsuwan S.; Chusri S.	2024	No	Duplicate	Irrelevant title
Effectiveness of Ya-Samarn-Phlae in diabetic wound healing: Evidence from in vitro studies and a multicenter randomized controlled clinical trial	Sanpinit, Sineenart; Chokpaisarn, Julalak; Na-Phatthalung, Pinanong; Sotthibandhu, Dennapa Saeloh; Yincharoen, Kanyatorn; Wetchakul, Palika; Limsuwan, Surasak; Chusri, Sasitorn	2024	No	Duplicate
Effects of a novel curcumin derivative on the functions of kidney in streptozotocin-induced type 2 diabetic rats	Xu X.; Cai Y.; Yu Y.	2018	No	Invivo study
Effects of Combination of Curcumin and Piperine Supplementation on Glycemic Profile in Patients with Prediabetes and Type 2 Diabetes Mellitus: A Systematic Review and Meta-analysis	Widjanarko, Nicolas Daniel; Tamio, Erich; Jusni, Louis Fabio Jonathan; Alvianto, Steven; Arifin, Erlangga Saputra; Iryaningrum, Maria Riastuti	2024	No	Review
Effects of Curcuma longa (turmeric) on postprandial plasma glucose and insulin in healthy subjects	Wickenberg J.; Ingemansson S.L.; Hlebowicz J.	2010	No	Healthy
Effects of curcumin administration on nesfatin-1 levels in blood, brain and fat tissues of diabetic rats	Algul S.; Ozcelik O.; Oto G.; Sarikaya M.; Goceroglu R.T.; Embiyaoglu N.M.; Caf F.; Öner S.; Akcan A.G.	2021	No	Invivo study
Effects of curcumin and metformin on oxidative stress and apoptosis in heart tissue of type 1 diabetic rats	Naghdi A.; Goodarzi M.T.; Karimi J.; Hashemnia M.; Khodadadi I.	2022	No	Invivo study
Effects of Curcumin and Nanocurcumin supplementation on serum brain-derived neurotrophic factor and some complications in type 2 diabetic rats	Shamsi-Goushki A.; Mortazavi Z.; Behrasi F.; Ebrahimkhani A.; Hosseini R.	2023	No	Invivo study
Effects of curcumin and/or coenzyme Q10 supplementation on metabolic control in subjects with metabolic syndrome: a randomized clinical trial	Sangouni A.A.; Taghdir M.; Mirahmadi J.; Sepandi M.; Parastouei K.	2022	No	Duplicate
Effects of curcumin and/or coenzyme Q10 supplementation on metabolic control in subjects with metabolic syndrome: a randomized clinical trial	Abbas Ali Sangouni 1 2, Maryam Taghdir 1, Javad Mirahmadi 3, Mojtaba Sepandi 1, Karim Parastouei	2022	No	Duplicate
Effects of curcumin and/or coenzyme Q10 supplementation on metabolic control in subjects with metabolic syndrome: a randomized clinical trial	Sangouni, Abbas Ali; Taghdir, Maryam; Mirahmadi, Javad; Sepandi, Mojtaba; Parastouei, Karim	2022	No	Duplicate	Irrelevant population (metabolic syndrome
Effects of curcumin in a mouse model of very high fat diet-induced obesity	Koboziev I.; Scoggin S.; Gong X.; Mirzaei P.; Zabet-Moghaddam M.; Yosofvand M.; Moussa H.; Jones-Hall Y.; Moustaid-Moussa N.	2020	No	Invivo study
Effects of curcumin on brain-derived neurotrophic factor levels and oxidative damage in obesity and diabetes	Franco-Robles E.; Campos-Cervantes A.; Murillo-Ortiz B.O.; Segovia J.; López-Briones S.; Vergara P.; Pérez-Vázquez V.; Solís-Ortiz M.S.; Ramírez-Emiliano J.	2014	No	Obese and rats
Effects of curcumin on sodium currents of dorsal root ganglion neurons in type 2 diabetic neuropathic pain rats	Meng B.; Shen L.; Shi X.; Gong Y.; Fan X.; Li J.; Cao H.	2015	No	Invivo study
Effects of curcumin on TTX-R sodium currents of dorsal root ganglion neurons in type 2 diabetic rats with diabetic neuropathic pain	Meng B.; Shen L.-L.; Shi X.-T.; Gong Y.-S.; Fan X.-F.; Li J.; Cao H.	2015	No	Invivo study
Effects of curcumin/turmeric supplementation on glycemic indices in adults: A grade-assessed systematic review and dose-response meta-analysis of randomized controlled trials	Dehzad, Mohammad Jafar; Ghalandari, Hamid; Nouri, Mehran; Askarpour, Moein	2023	No	Review
Effects of curcumin/turmeric supplementation on lipid profile: A GRADE-assessed systematic review and dose-response meta-analysis of randomized controlled trials	Dehzad, Mohammad Jafar; Ghalandari, Hamid; Amini, Mohammad Reza; Askarpour, Moein	2023	No	Review
Effects of curcumin/turmeric supplementation on liver function in adults: A GRADE-assessed systematic review and dose-response meta-analysis of randomized controlled trials	Dehzad, Mohammad Jafar; Ghalandari, Hamid; Amini, Mohammad Reza; Askarpour, Moein	2023	No	Review
Effects of curcumin/turmeric supplementation on obesity indices and adipokines in adults: A grade-assessed systematic review and dose-response meta-analysis of randomized controlled trials	Dehzad, Mohammad Jafar; Ghalandari, Hamid; Nouri, Mehran; Askarpour, Moein	2023	No	Review
Effects of Curcuminoids Plus Piperine on Glycemic, Hepatic and Inflammatory Biomarkers in Patients with Type 2 Diabetes Mellitus: A Randomized Double-Blind Placebo-Controlled Trial	Panahi Y.; Khalili N.; Sahebi E.; Namazi S.; Simental-Mendía L.E.; Majeed M.; Sahebkar A.	2018	Yes	Duplicate
Effects of Curcuminoids Plus Piperine on Glycemic, Hepatic and Inflammatory Biomarkers in Patients with Type 2 Diabetes Mellitus: A Randomized Double-Blind Placebo-Controlled Trial	Yunes Panahi 1, Nahid Khalili 2, Ebrahim Sahebi 3, Soha Namazi 3, Luis E Simental-Mendía 4, Muhammed Majeed 5, Amirhossein Sahebkar	2018	No	Duplicate
Effects of Curcuminoids Plus Piperine on Glycemic, Hepatic and Inflammatory Biomarkers in Patients with Type 2 Diabetes Mellitus: A Randomized Double-Blind Placebo-Controlled Trial.	Panahi, Yunes; Khalili, Nahid; Sahebi, Ebrahim; Namazi, Soha; Simental-Mendia, Luis E; Majeed, Muhammed; Sahebkar, Amirhossein	2018	No	Duplicate
Effects of dietary polyphenols in the glycemic, renal, inflammatory, and oxidative stress biomarkers in diabetic nephropathy: a systematic review with meta-analysis of randomized controlled trials	Macena, Mateus de Lima; da Silva Nunes, Lara Fernanda; da Silva, Andreza Ferreira; Maranhao Pureza, Isabele Rejane Oliveira; Silva Praxedes, Dafiny Rodrigues; de Farias Santos, Juliana Celia; Bueno, Nassib Bezerra	2022	No	Review
Effects of Highly Absorbable Curcumin in Patients with Impaired Glucose Tolerance and Non-Insulin-Dependent Diabetes Mellitus	Funamoto M.; Shimizu K.; Sunagawa Y.; Katanasaka Y.; Miyazaki Y.; Kakeya H.; Yamakage H.; Satoh-Asahara N.; Wada H.; Hasegawa K.; Morimoto T.	2019	Yes	Duplicate
Effects of Highly Absorbable Curcumin in Patients with Impaired Glucose Tolerance and Non-Insulin-Dependent Diabetes Mellitus	Masafumi Funamoto 1 2, Kana Shimizu 1 2, Yoichi Sunagawa 1 2, Yasufumi Katanasaka 1 2, Yusuke Miyazaki 1 2, Hideaki Kakeya 3, Hajime Yamakage 2, Noriko Satoh-Asahara 2, Hiromichi Wada 2, Koji Hasegawa 1 2, Tatsuya Morimoto	2019	No	Duplicate
Effects of Highly Absorbable Curcumin in Patients with Impaired Glucose Tolerance and Non-Insulin-Dependent Diabetes Mellitus	Funamoto, Masafumi; Shimizu, Kana; Sunagawa, Yoichi; Katanasaka, Yasufumi; Miyazaki, Yusuke; Kakeya, Hideaki; Yamakage, Hajime; Satoh-Asahara, Noriko; Wada, Hiromichi; Hasegawa, Koji; Morimoto, Tatsuya	2019	No	Duplicate
Effects of ingested turmeric oleoresin on glucose and lipid metabolisms in obese diabetic mice: A DNA microarray study	Honda S.; Aoki F.; Tanaka H.; Kishida H.; Nishiyama T.; Okada S.; Matsumoto I.; Abe K.; Mae T.	2006	No	Invivo study
Effects of medical plants from Zingiberaceae family on cardiovascular risk factors of type 2 diabetes mellitus: A systematic review and meta-analysis of randomized controlled trials	Zhang, Xiaofeng; Chen, Xiaoli; Tang, Yujun; Guan, Xiaoxian; Deng, Jinlan; Fan, Jianming	2022	No	Review
Effects of medicinal food plants on impaired glucose tolerance: A systematic review of randomized controlled trials	Demmers, A.; Korthout, H.; van Etten-Jamaludin, F. S.; Kortekaas, F.; Maaskant, J. M.	2017	No	Review
Effects of nanocurcumin in rats with diabetes induced with streptozotocin and nicotinamide: MRNA expression of B-type natriuretic peptide	Ulfa M.; Handayani D.S.; Nainggolan H.; Arozal W.	2018	No	Invivo study
Effects of turmeric (Curcuma longa) and its constituent (curcumin) on the metabolic syndrome: An updated review	Vafaeipour, Zeinab; Razavi, Bibi Marjan; Hosseinzadeh, Hossein	2022	No	Duplicate	Review
Effects of turmeric (Curcuma longa) and its constituent (curcumin) on the metabolic syndrome: An updated review.	Zeinab Vafaeipour, Bibi Marjan Razavi Hossein Hosseinzadeh	2022	No	Duplicate
Effects of turmeric (Curcuma longa) supplementation on glucose metabolism in diabetes mellitus and metabolic syndrome: An umbrella review and updated meta-analysis	Pathomwichaiwat T.; Jinatongthai P.; Prommasut N.; Ampornwong K.; Rattanavipanon W.; Nathisuwan S.; Thakkinstian A.	2023	No	Duplicate	Review
Effects of turmeric (Curcuma longa) supplementation on glucose metabolism in diabetes mellitus and metabolic syndrome: An umbrella review and updated meta-analysis	Thanika Pathomwichaiwat, Peerawat Jinatongthai, Napattaoon Prommasut, Kanyarat Ampornwong, Wipharak Rattanavipanon, Surakit Nathisuwan, Ammarin Thakkinstian	2023	No	Duplicate
Effects of turmeric (Curcuma longa) supplementation on glucose metabolism in diabetes mellitus and metabolic syndrome: An umbrella review and updated meta-analysis	Pathomwichaiwat, Thanika; Jinatongthai, Peerawat; Prommasut, Napattaoon; Ampornwong, Kanyarat; Rattanavipanon, Wipharak; Nathisuwan, Surakit; Thakkinstian, Ammarin	2023	No	Duplicate
Efficacy and Safety of Curcumin Supplement on Improvement of Insulin Resistance in People with Type 2 Diabetes Mellitus: A Systematic Review and Meta-Analysis of Randomized Controlled Trials	Zhang T.; He Q.; Liu Y.; Chen Z.; Hu H.	2021	No	Duplicate	Review/meta-analysis
Efficacy and Safety of Curcumin Supplement on Improvement of Insulin Resistance in People with Type 2 Diabetes Mellitus: A Systematic Review and Meta-Analysis of Randomized Controlled Trials	Zhang, Tianqing; He, Qi; Liu, Yao; Chen, Zhenrong; Hu, Hengjing	2021	No	Duplicate
Efficacy and safety of Rhizoma curcumea longae with respect to improving the glucose metabolism of patients at risk for cardiovascular disease: a meta-analysis of randomised controlled trials	Huang J.; Qin S.; Huang L.; Tang Y.; Ren H.; Hu H.	2019	No	Duplicate	Review/meta-analysis
Efficacy and safety of Rhizoma curcumea longae with respect to improving the glucose metabolism of patients at risk for cardiovascular disease: a meta-analysis of randomised controlled trials	Huang, J.; Qin, S.; Huang, L.; Tang, Y.; Ren, H.; Hu, H.	2019	No	Duplicate
Efficacy and Safety of the Dietary Supplement DBCare® in Patients With Type 2 Diabetes Mellitus and Inadequate Glycemic Control	Rotman-Pikielny, Pnina; Ness-Abramof, Rosane; Charach, Gideon; Roitman, Alexander; Zissin, Rivka; Levy, Yair	2014	No	Irrelevant intervention
Efficacy and Sustainability of Diabetes-Specific Meal Replacement on Obese and Overweight Type-2 Diabetes Mellitus Patients: Study Approaches for a Randomised Controlled Trial and Impact of COVID-19 on Trial Progress	Lew, Leong Chen; Ludin, Arimi Fitri Mat; Shahar, Suzana; Manaf, Zahara Abdul; Tohit, Noorlaili Mohd	2022	No	Protocol in irrelavnt population
Efficacy of Polyherbal Formulation (Phalatrikadi Vati) in the Management of Type 2 Diabetes Mellitus through Metabolic Correction – A Clinical Study	Benakatti V.B.; Biradar M.; Srihari S.; Jyothy K.B.	2023	No	Irrelevant title
Efficacy of Turmeric as Adjuvant Therapy in Type 2 Diabetic Patients	Maithili Karpaga Selvi N.; Sridhar M.G.; Swaminathan R.P.; Sripradha R.	2015	No	Metformin as a control group
Efficiency of a formulated condiment (duqqa) in mitigation of diabetes and its complications induced by streptozotocin-nicotinamide in rats	Mohamed R.S.; Abdel-Salam A.M.	2021	No	Irrelevant title
Epigenetic regulation of high glucose-induced proinflammatory cytokine production in monocytes by curcumin	Yun J.-M.; Jialal I.; Devaraj S.	2011	No	Invitro study
Evaluation of "GSPF kwath": A Gymnema sylvestre-containing polyherbal formulation for the treatment of human type 2 diabetes mellitus	Mahajan S.; Chauhan P.; Subramani S.K.; Anand A.; Borole D.; Goswamy H.; Prasad G.B.K.S.	2015	No	Irrelevant title
Evaluation of effect of Nishamalaki on STZ and HFHF diet induced diabetic neuropathy in wistar rats	Dawane J.S.; Pandit V.A.; Bhosale M.S.K.; Khatavkar P.S.	2016	No	Irrelevant title
Evaluation of potential protective effects of curcumin versus metformin in experimentally-induced metabolic syndrome in rats	Afifi A.-H.M.; El-Bitar H.I.; Ahmed M.A.	2014	No	Invivo study
Evaluation of the effect of curcumin and zinc co-supplementation on glycemic measurements, lipid profiles, and inflammatory and antioxidant biomarkers in overweight or obese prediabetic patients: a study protocol for a randomized double-blind placebo-controlled phase 2 clinical trial	Karandish M.; Mozaffari-khosravi H.; Mohammadi S.M.; Azhdari M.; Cheraghian B.	2020	No	Duplicate	Protocol
Evaluation of the effect of curcumin and zinc co-supplementation on glycemic measurements, lipid profiles, and inflammatory and antioxidant biomarkers in overweight or obese prediabetic patients: a study protocol for a randomized double-blind placebo-controlled phase 2 clinical trial	Karandish, Majid; Mozaffari-Khosravi, Hassan; Mohammadi, Seyed Mohammad; Azhdari, Maryam; Cheraghian, Bahman	2020	No	Duplicate
Evaluation of the effect of curcumin capsules on glyburide therapy in patients with type-2 diabetes mellitus	Neerati P.; Devde R.; Gangi A.K.	2014	No	Duplicate	No control group
Evaluation of the effect of curcumin capsules on glyburide therapy in patients with type-2 diabetes mellitus	Prasad Neerati 1, Raju Devde, Anil Kumar Gangi	2014	No	Duplicate
Evaluation of the Effect of Curcumin Capsules on Glyburide Therapy in Patients with Type-2 Diabetes Mellitus	Neerati, Prasad; Devde, Raju; Gangi, Anil Kumar	2014	No	Duplicate
Evidence based evaluation of pharmacological activity and herb-herb interaction of organic extracts of certain natural anti-diabetic mixtures	Abd Elkarim A.S.; Ahmed A.H.; Elgamal A.M.; El Haggar R.; Khedr A.; Shalaby M.F.; Bayram R.; Shabana S.	2021	No	Irrelevant title
Exercise and curcumin in combination improves cognitive function and attenuates ER stress in diabetic rats	Cho J.A.; Park S.H.; Cho J.; Kim J.-O.; Yoon J.H.; Park E.	2020	No	Invivo study
Exercise Training but not Curcumin Supplementation Decreases Immune Cell Infiltration in the Pancreatic Islets of a Genetically Susceptible Model of Type 1 Diabetes	Oharomari L.K.; de Moraes C.; Navarro A.M.	2017	No	Invivo study
Exosome-like Nanoparticles from Ginger Rhizomes Inhibited NLRP3 Inflammasome Activation	Chen X.; Zhou Y.; Yu J.	2019	No	Irrelevant title
Experimental and clinical reports on anti-inflammatory, antioxidant, and immunomodulatory effects of Curcuma longa and curcumin, an updated and comprehensive review	Memarzia, Arghavan; Khazdair, Mohammad R.; Behrouz, Sepideh; Gholamnezhad, Zahra; Jafarnezhad, Maryam; Saadat, Saeideh; Boskabady, Mohammad H.	2021	No	Duplicate	Review
Experimental and clinical reports on anti-inflammatory,antioxidant, and immunomodulatory effects of Curcumalonga and curcumin, an updated and comprehensive review	Arghavan Memarzia, Mohammad R. Khazdair, Sepideh Behrouz, Zahra Gholamnezhad, Maryam Jafarnezhad, Saeideh Saadat, Mohammad H. Boskabady	2020	No	Duplicate
Exploring herb-drug interaction on glycemic effect in preclinical studies – a human safety perspective	Ahmed S.S.; Rupesh Kumar M.; Kowti R.; Ramesh B.	2020	No	Irrelevant title
Finding Ponce de Leon's Pill: Challenges in Screening for Anti-Aging Molecules	Kumar S.; Lombard D.B.	2016	No	Irrelevant title
Formulation and evaluation of SGLT2 inhibitory effect of a polyherbal mixture inspired from Ayurvedic system of medicine	Kumar A.; Negi A.S.; Chauhan A.; Semwal R.; Kumar R.; Semwal R.B.; Singh R.; Joshi T.; Chandra S.; Joshi S.K.; Semwal D.K.	2022	No	Irrelevant title
Functional food knowledge and use in individuals with type 2 diabetes and the relevant factors	Lule N.O.; Simsek H.; Yilmaz S.; Cavdar U.	2019	No	Irrelevant title
Genomics of aging: The role of sirtuin and metabolic health	Wysocki K.; Seibert D.	2021	No	Irrelevant title
Glucose Enhances Human Macrophage LOX-1 Expression: Role for LOX-1 in Glucose-Induced Macrophage Foam Cell Formation	Li L.; Sawamura T.; Renier G.	2004	No	Irrelevant title
Glucose-Responsive Microgel Comprising Conventional Insulin and Curcumin-Laden Nanoparticles: a Potential Combination for Diabetes Management	Heyns I.M.; Davis G.; Ganugula R.; Ravi Kumar M.N.V.; Arora M.	2023	No	Irrelevant title
HDAC6-mediated α-tubulin deacetylation suppresses autophagy and enhances motility of podocytes in diabetic nephropathy	Liang T.; Qi C.; Lai Y.; Xie J.; Wang H.; Zhang L.; Lin T.; Jv M.; Li J.; Wang Y.; Zhang Y.; Chen Z.; Qiu X.; Li R.; Li Z.; Ye Z.; Liu S.; Liang X.; Shi W.; Wang W.	2020	No	Irrelevant title
Health benefits of herbs and spices: The past, the present, the future	Patch C.S.	2006	No	Irrelevant title
Herbal antioxidants as tertiary prevention against cardiovascular complications in type 2 diabetes mellitus: A systematic review	Zamzuri, Mohd 'Ammar Ihsan Ahmad; Mansor, Juliana; Nurumal, Siti Rohani; Jamhari, Mohd Nazrin; Arifin, Mohd Afiq; Nawi, Azmawati Mohammed	2023	No	Review
Herbal medications and natural products for patients with covid-19 and diabetes mellitus: Potentials and challenges.	Yusuf, Abdurrahman Pharmacy; Zhang, Jian-Ye; Li, Jing-Quan; Muhammad, Aliyu; Abubakar, Murtala Bello	2022	No	Irrelevant title
How Combined and Separate Aerobic Training and Turmeric Supplementation Alter Lipid Profile and Glycemic Status? A Clinical Trial in Middle-Aged Females with Type 2 Diabetes and Hyperlipidemia	Darmian, Mahsa Ahmadi; Hoseini, Rastegar; Amiri, Ehsan; Golshani, Sanam	2021	No	Trial by the same author using the same sampel from another published trial
Hypoglycemic activity of curcumin synthetic analogues in alloxan-induced diabetic rats	Das K.K.; Razzaghi-Asl N.; Tikare S.N.; Di Santo R.; Costi R.; Messore A.; Pescatori L.; Crucitti G.C.; Jargar J.G.; Dhundasi S.A.; Saso L.	2016	No	Invivo study
Hypoglycemic effects of turmeric (Curcuma longa L. rhizomes) on genetically diabetic KK-Ay mice	Kuroda M.; Mimaki Y.; Nishiyama T.; Mae T.; Kishida H.; Tsukagawa M.; Takahashi K.; Kawada T.; Nakagawa K.; Kitahara M.	2005	No	Invivo study
Hypoglycemic efficacy of docking selected natural compounds against α-glucosidase and α-amylase	Riyaphan J.; Jhong C.-H.; Lin S.-R.; Chang C.-H.; Tsai M.-J.; Lee D.-N.; Sung P.-J.; Leong M.K.; Weng C.-F.	2018	No	Irrelevant title
Identification of Crocin as a New hIAPP Amyloid Inhibitor via a Simple Yet Highly Biospecific Screening System	Lu J.; Lu Z.; Liu L.; Li X.; Yu W.; Lu X.	2021	No	Irrelevant title
Identification of small molecules that bind to the mitochondrial protein mitoNEET	Geldenhuys W.J.; Yonutas H.M.; Morris D.L.; Sullivan P.G.; Darvesh A.S.; Leeper T.C.	2016	No	Irrelevant title
Identification of Vaccinia-H1 Related Phosphatase as an Anticancer Target for 1,2,3,4,6-O-Pentagalloylglucose	Yoon S.-Y.; Kim D.-H.; Min Roh K.; Ahn D.; Jin Kang H.; Chung S.J.	2020	No	Irrelevant title
Identifying phlorofucofuroeckol-A as a dual inhibitor of amyloid-β25-35 self-aggregation and insulin glycation: Elucidation of the molecular mechanism of action	Seong S.H.; Paudel P.; Jung H.A.; Choi J.S.	2019	No	Irrelevant title
Immune modulation by curcumin: The role of interleukin-10	Mollazadeh, Hamid; Cicero, Arrigo F. G.; Blesso, Christopher N.; Pirro, Matteo; Majeed, Muhammed; Sahebkar, Amirhossein	2019	No	Irrelevant title
Immunomodulatory potential of herbal medicine in type 2 DM patients as evaluvated by neutrophil phagocytic index, serum opsonisation and lymphocyte proliferation rate	Bernhardt V.; D'Souza J.R.T.	2012	No	Irrelevant title
Impact of curcumin treatment on diabetic albino rats	Al-Saud N.B.S.	2020	No	Invivo study
Impact of panchratna juice in the management of diabetes mellitus: Fresh vs. processed product	Iyer U.; Desai P.; Venugopal S.	2010	No	Irrelevant title
Improvement of Glycaemia and Endothelial Function by a New Low-Dose Curcuminoid in an Animal Model of Type 2 Diabetes	Oliveira S.; Monteiro-Alfredo T.; Henriques R.; Ribeiro C.F.; Seiça R.; Cruz T.; Cabral C.; Fernandes R.; Piedade F.; Robalo M.P.; Matafome P.; Silva S.	2022	No	Invivo study
Improvement of intestinal barrier function, gut microbiota, and metabolic endotoxemia in type 2 diabetes rats by curcumin	Huang J.; Guan B.; Lin L.; Wang Y.	2021	No	Invivo study
In Silico identification of novel phytochemicals that target SFRP4: An early biomarker of diabesity	Rehman A.; Bukhari S.A.; Akhter N.; Hussain M.A.I.; Chauhdary Z.	2023	No	Irrelevant title
In vitro modulation of TCF7L2 gene expression in human pancreatic cells	Khalooghi K.; Hashemi S.; Mehraban N.; Amiri P.; Bazzaz J.T.; Larijani B.; Amoli M.M.	2009	No	Irrelevant title
Inflammation-mediated obesity and insulin resistance as targets for nutraceuticals	Kim M.-S.; Lee M.S.; Kown D.Y.	2011	No	Irrelevant title
Influence of curcumin on the pharmacodynamics and pharmacokinetics of gliclazide in animal models	Vatsavai L.K.; Kilari E.K.	2016	No	Invivo study
Influence of piperine and quercetin on antidiabetic potential of curcumin	Kaur G.; Invally M.; Chintamaneni M.	2016	No	Invivo study
Influence of tetrahydrocurcumin on erythrocyte membrane bound enzymes and antioxidant status in experimental type 2 diabetic rats	Murugan P.; Pari L.	2007	No	Invivo study
Influence of tetrahydrocurcumin on hepatic and renal functional markers and protein levels in experimental type 2 diabetic rats	Murugan P.; Pari L.	2007	No	Invivo study
Influence of tetrahydrocurcumin on tail tendon collagen contents and its properties in rats with streptozotocin-nicotinamide-induced type 2 diabetes	Pari L.; Murugan P.	2007	No	Invivo study
Inhibition of 11β-HsD1 by LG13 improves glucose metabolism in type 2 diabetic mice	Zhao L.; Pan Y.; Peng K.; Wang Z.; Li J.; Li D.; Tong C.; Wang Y.; Liang G.	2015	No	Irrelevant title
Inhibition of adipogenesis by thiourea derivatives	Siddiqui H.; Shafi S.; Mukhtar F.; Ejaz A.; Atta-Ur-Rahman; Choudhary M.I.	2018	No	Irrelevant title
Inhibition of JNK phosphorylation by a novel curcumin analog prevents high glucose-induced inflammation and apoptosis in cardiomyocytes and the development of diabetic cardiomyopathy	Pan Y.; Wang Y.; Zhao Y.; Peng K.; Li W.; Wang Y.; Zhang J.; Zhou S.; Liu Q.; Li X.; Cai L.; Liang G.	2014	No	Invivo study
In-silico reverse docking and in-vitro studies identified curcumin, 18α-glycyrrhetinic acid, rosmarinic acid, and quercetin as inhibitors of α-glucosidase and pancreatic α-amylase and lipid accumulation in HepG2 cells, important type 2 diabetes targets	Tshiyoyo K.S.; Bester M.J.; Serem J.C.; Apostolides Z.	2022	No	Invivo/invitro study
Interaction of Glucagon G-Protein Coupled Receptor with Known Natural Antidiabetic Compounds: Multiscoring in Silico Approach	Baig M.H.; Ahmad K.; Hasan Q.; Khan M.K.A.; Rao N.S.; Kamal M.A.; Choi I.	2015	No	Irrelevant title
Intervention of curcumin and its analogue J7 on oxidative stress injury in testis of type 2 diabetic rats	Xu F.F.; Miao C.F.; Chi C.; Wu G.; Chen G.R.	2019	No	Invivo study
Investigation of encapsulation of pancreatic beta cells and curcumin within alginate microcapsules	Hosseinzadeh Z.; Alemzadeh I.; Vossoughi M.	2024	No	Irrelevant title
In-vivo anti-diabetic and wound healing potential of chitosan/alginate/maltodextrin/pluronic-based mixed polymeric micelles: Curcumin therapeutic potential	Akbar M.U.; Zia K.M.; Akash M.S.H.; Nazir A.; Zuber M.; Ibrahim M.	2018	No	Invivo study
Is Curcumin Intake Really Effective for Chronic Inflammatory Metabolic Disease? A Review of Meta-Analyses of Randomized Controlled Trials	Lee, Young-Min; Kim, Yoona	2024	No	Review
Is insulin signaling molecules misguided in diabetes for ubiquitin-proteasome mediated degradation?	Balasubramanyam M.; Sampathkumar R.; Mohan V.	2005	No	Irrelevant title
Ji-Ni-De-Xie ameliorates type 2 diabetes mellitus by modulating the bile acids metabolism and FXR/FGF15 signaling pathway	Tao Y.; Peng F.; Wang L.; Sun J.; Ding Y.; Xiong S.; Tenzin U.; MiMa; Nhamdriel T.; Fan G.	2024	No	Irrelevant title
Just because you can…does not mean you should: an examination of efficacy and potential harms from non-prescribed supplements taken by members of the Christchurch Health and Development Study at age 40	McLeod G.F.H.; Fenton A.; Manning B.; Insch A.; Boden J.M.	2022	No	Irrelevant title
Kinetic profile of amyloid formation in the presence of an aromatic inhibitor by nuclear magnetic resonance	Liu G.; Gaines J.C.; Robbins K.J.; Lazo N.D.	2012	No	Irrelevant title
Lipid-modifying activity of curcuminoids: A systematic review and meta-analysis of randomized controlled trials	Simental-Mendia, Luis E.; Pirro, Matteo; Gotto, Antonio M.; Banach, Maciej; Atkin, Stephen L.; Majeed, Muhammed; Sahebkar, Amirhossein	2019	No	Review
MCP-1 upregulates amylin expression in murine pancreatic β cells through ERK/JNK-AP1 and NF-κB related signaling pathways independent of CCR2	Cai K.; Qi D.; Hou X.; Wang O.; Chen J.; Deng B.; Qian L.; Liu X.; Le Y.	2011	No	Irrelevant title
Mechanistic role of antioxidants in rescuing delayed gastric emptying in high fat diet induced diabetic female mice	Sampath C.; Wilus D.; Tabatabai M.; Freeman M.L.; Gangula P.R.	2021	No	Irrelevant title
Medicinal Plants and Phytochemicals Regulating Insulin Resistance and Glucose Homeostasis in Type 2 Diabetic Patients: A Clinical Review	Mahdavi, Atena; Bagherniya, Mohammad; Mirenayat, Mohammad Sadegh; Atkin, Stephen L.; Sahebkar, Amirhossein	2021	No	Review
Meta-analysis of Efficacy of Curcumin in the Treatment of Complications of Type Ⅱ Diabetes Mellitus; [姜黄素治疗2型糖尿病并发症有效性的Meta分析]	Zheng Z.-H.; Pan H.-J.; Zhao Z.-N.; Yuan H.; Li W.-Y.; Zhang B.-G.; Ma L.; Jing P.-F.	2021	No	Review/meta-analysis
Meta-analysis of randomized controlled trials of 4 weeks or longer suggest that curcumin may afford some protection against oxidative stress	Qin, Si; Huang, Lifan; Gong, Jiaojiao; Shen, Shasha; Huang, Juan; Tang, Yao; Ren, Hong; Hu, Huaidong	2018	No	Review
Meta-analysis of the anti-oxidative and anti-inflammatory effects of hypoglycaemic plant-derived medicines	Azizi B.; Mohseni S.; Tabatabaei-Malazy O.; Esmaeili F.; Khodaeian M.; Qorbani M.; Nazeri E.; Nouhi Z.	2023	No	Review/meta-analysis
Metabolic benefits of curcumin supplementation in patients with metabolic syndrome: A systematic review and meta-analysis of randomized controlled trials	Azhdari, Maryam; Karandish, Majid; Mansoori, Anahita	2019	No	Review
Metabolome Mining of Curcuma longa L. Using HPLC-MS/MS and Molecular Networking	Budhathoki R.; Timilsina A.P.; Regmi B.P.; Sharma K.R.; Aryal N.; Parajuli N.	2023	No	Irrelevant title
Metabolomics study on liver of db/db mice treated with curcumin using UPLC-Q-TOF-MS	Jiang Y.; Qu K.; Liu J.; Wen Y.; Duan B.	2022	No	Irrelevant title
Metformin increases APP expression and processing via oxidative stress, mitochondrial dysfunction and NF-κB activation: Use of insulin to attenuate metformin's effect	Picone P.; Nuzzo D.; Caruana L.; Messina E.; Barera A.; Vasto S.; Di Carlo M.	2015	No	Irrelevant title
Microhemodynamic indices to evaluate the effectiveness of herbal medicine in diabetes: A comparison between alpha-mangostin and curcumin in the retina of type 2 diabetic rats	Jariyapongskul A.; Areebambud C.; Hideyuki N.	2018	No	Invivo study
Micronutrient Supplementation to Reduce Cardiovascular Risk	An P.; Wan S.; Luo Y.; Luo J.; Zhang X.; Zhou S.; Xu T.; He J.; Mechanick J.I.; Wu W.-C.; Ren F.; Liu S.	2022	No	Duplicate	Irrelevant title
Micronutrient Supplementation to Reduce Cardiovascular Risk	An, Peng; Wan, Sitong; Luo, Yongting; Luo, Junjie; Zhang, Xu; Zhou, Shuaishuai; Xu, Teng; He, Jingjing; Mechanick, Jeffrey, I; Wu, Wen-Chih; Ren, Fazheng; Liu, Simin	2022	No	Duplicate
Modelling human disease with pluripotent stem cells	Siller R.; Greenhough S.; Park I.-H.; Sullivan G.J.	2013	No	Irrelevant title
Modulation of pro-inflammatory status of visceral fat: A novel therapeutic perspective for cardiovascular disease; [Modulazione dello stato pro-infiammatorio del grasso viscerale: Una nuova prospettiva terapeutica per le malattie cardiovascolari]	Zoico E.; Budui S.; Mazzali G.; Rossi A.P.; Fantin F.; Zamboni M.	2015	No	Irrelevant title
Modulation of regulatory T cells by natural products in cancer	Bahrami, Afsane; Fereidouni, Mohammad; Pirro, Matteo; Bianconi, Vanessa; Sahebkar, Amirhossein	2019	No	Irrelevant title
Modulators of induction of plasminogen activator inhibitor type-1 in HepG2 cells by transforming growth factor-β	Nakayama N.; Nakamura T.; Okada H.; Iwaki S.; Sobel B.E.; Fujii S.	2011	No	Irrelevant title
Modulatory effects of garlic, ginger, turmeric and their mixture on hyperglycaemia, dyslipidaemia and oxidative stress in streptozotocin- nicotinamide diabetic rats	Madkor H.R.; Mansour S.W.; Ramadan G.	2011	No	Invivo study
Molecular link mechanisms between inflammation and cancer	Vendramini-Costa D.B.; Carvalho J.E.	2012	No	Irrelevant title
Molecular mechanisms of vitamin D action	Haussler M.R.; Whitfield G.K.; Kaneko I.; Haussler C.A.; Hsieh D.; Hsieh J.-C.; Jurutka P.W.	2013	No	Irrelevant title
Molecular, cellular and medical aspects of the action of nutraceuticals and small molecules therapeutics: From chemoprevention to new drug development	Colic M.; Pavelic K.	2002	No	Irrelevant title
Monocarbonyl analogs of curcumin C66 and B2BrBC modulate oxidative stress, JNK activity, and pancreatic gene expression in rats with streptozotocin-induced diabetes	Stojchevski R.; Velichkovikj S.; Bogdanov J.; Hadzi-Petrushev N.; Mladenov M.; Poretsky L.; Avtanski D.	2024	No	Invivo study
Multifunctional Curcumin Mediate Multitherapeutic Effects	Shehzad A.; Qureshi M.; Anwar M.N.; Lee Y.S.	2017	No	Irrelevant title
Nano curcumin supplementation reduced the severity of diabetic sensorimotor polyneuropathy in patients with type 2 diabetes mellitus: A randomized double-blind placebo- controlled clinical trial	Asadi S.; Gholami M.S.; Siassi F.; Qorbani M.; Khamoshian K.; Sotoudeh G.	2019	Yes	Duplicate
Nano curcumin supplementation reduced the severity of diabetic sensorimotor polyneuropathy in patients with type 2 diabetes mellitus: A randomized double-blind placebo- controlled clinical trial	Sara Asadi 1, Mohammad Saeed Gholami 2, Fereydoun Siassi 3, Mostafa Qorbani 4, Kianoosh Khamoshian 2, Gity Sotoudeh	2019	No	Duplicate
Nano curcumin supplementation reduced the severity of diabetic sensorimotor polyneuropathy in patients with type 2 diabetes mellitus: A randomized double-blind placebo- controlled clinical trial	Asadi, Sara; Gholami, Mohammad Saeed; Siassi, Fereydoun; Qorbani, Mostafa; Khamoshian, Kianoosh; Sotoudeh, Gity	2019	No	Duplicate
Nano-curcumin improves glucose indices, lipids, inflammation, and Nesfatin in overweight and obese patients with nonalcoholic fatty liver disease (NAFLD): a double-blind randomized placebo-controlled clinical trial	Jazayeri-Tehrani, Seyed Ali; Rezayat, Seyed Mahdi; Mansouri, Siavash; Qorbani, Mostafa; Alavian, Seyed Moayed; Daneshi-Maskooni, Milad; Hosseinzadeh-Attar, Mohammad-Javad	2019	No	Irrelevant population
Nano-curcumin safely prevents streptozotocin-induced inflammation and apoptosis in pancreatic beta cells for effective management of Type 1 diabetes mellitus	Ganugula R.; Arora M.; Jaisamut P.; Wiwattanapatapee R.; Jørgensen H.G.; Venkatpurwar V.P.; Zhou B.; Rodrigues Hoffmann A.; Basu R.; Guo S.; Majeti N.V.R.K.	2017	No	Invivo study
Natural antidiabetic agents: Molecular docking study using the extra precision method	Firke S.D.; Dhote A.M.; Patil R.R.; Shirlhedkar A.A.; Surana S.J.	2021	No	Irrelevant title
Natural Products for the Treatment of Type 2 Diabetes Mellitus	Luis Ros, Jose; Francini, Flavio; Schinella, Guillermo R.	2015	No	Review
Naturopathy and Yoga for improving quality of life in Pemphigus vulgaris and managing co-morbid type 2 diabetes: A case report	Tiwari S.; Saoji A.A.; Madle K.; Sapkota N.; Shashikiran H.C.; Shetty P.	2020	No	Irrelevant title
Neprilysin expression and functions in development, ageing and disease	Nalivaeva N.N.; Zhuravin I.A.; Turner A.J.	2020	No	Irrelevant title
New Chitosan-Based Co-Delivery Nanosystem for Diabetes Mellitus Therapy	Lupascu F.G.; Sava A.; Tătărușanu S.-M.; Iacob A.-T.; Dascălu A.; Profire B.-Ú.; Vasincu I.-M.; Apotrosoaei M.; Gîscă T.-C.; Turin-Moleavin I.-A.; Profire L.	2024	No	Irrelevant title
Nile red compensates for thioflavin T assay biased in the presence of curcumin	Nedaei H.; Saboury A.A.; Zolmajd Haghighi Z.; Ghasemi A.	2018	No	Irrelevant title
Noble heart failure therapy using food compositions	Morimoto T.; Funamoto M.; Sunagawa Y.; Katanasaka Y.; Miyazaki Y.; Hasegawa K.	2018	No	Irrelevant title
Nonpharmacologic Treatment of Dyslipidemia	Houston M.C.; Fazio S.; Chilton F.H.; Wise D.E.; Jones K.B.; Barringer T.A.; Bramlet D.A.	2009	No	Irrelevant title
Novel Antidiabetic Molecules from the Medicinal Plants of Western Ghats of India, Identified Through Wide-Spectrum in Silico Analyses	James P.; Davis S.P.; Ravisankar V.; Nazeem P.A.; Mathew D.	2017	No	Irrelevant title
Novel Curcumin Analogue L6H4 in Treating Liver Fibrosis and Type 2 Diabetes	Ma J.; Vaishnani D.K.; Mansi; Zeng J.; Xie Z.; Jin X.; Zhang H.; Wut Yi Hla K.; Ying F.	2023	No	Invivo study
Novel curcumin derivative CNB-001 mitigates obesity-Associated insulin resistances	Panzhinskiy E.; Hua Y.; Lapchak P.A.; Topchiy E.; Lehmann T.E.; Ren J.; Nair S.	2014	No	Obesity
Novel role of curcumin in the prevention of cytokine-induced islet death in vitro and diabetogenesis in vivo	Kanitkar M.; Gokhale K.; Galande S.; Bhonde R.R.	2008	No	Irrelevant title
Nutrients, Nutraceuticals, and Xenobiotics Affecting Renal Health	Cosola, Carmela; Sabatino, Alice; di Bari, Ighli; Fiaccadori, Enrico; Gesualdo, Loreto	2018	No	Irrelevant title
Nutrition, Nutraceuticals and Bioactive Compounds in the Prevention and Fight against Inflammation	Surma, Stanislaw; Sahebkar, Amirhossein; Banach, Maciej	2023	No	Irrelevant title
Obesity and insulin resistance: a review of molecular interactions	Yaribeygi H.; Maleki M.; Sathyapalan T.; Jamialahmadi T.; Sahebkar A.	2021	No	Irrelevant title
Oral administration of a curcumin-phospholipid formulation (Meriva®) for treatment of chronic diabetic macular edema: A pilot study	Mazzolani F.; Togni S.; Giacomelli L.; Eggenhoffner R.; Franceschi F.	2018	No	Diabetic edema
Oral Multidrug Co-Delivery System Targeting Differential Sites for Diabetes Mellitus Treatment	Zhang H.; Wang R.; Xu Z.; Deng S.; Yang H.; Hou L.	2024	No	Irrelevant title
Oral supplementation of turmeric attenuates proteinuria, transforming growth factor-β and interleukin-8 levels in patients with overt type 2 diabetic nephropathy: A randomized, double-blind and placebo-controlled study	Khajehdehi P.; Pakfetrat M.; Javidnia K.; Azad F.; Malekmakan L.; Nasab M.H.; Dehghanzadeh G.	2011	No	Duplicate	Diabetic neuropathy
Oral supplementation of turmeric attenuates proteinuria, transforming growth factor-β and interleukin-8 levels in patients with overt type 2 diabetic nephropathy: a randomized, double-blind and placebo-controlled study	Parviz Khajehdehi 1, Maryam Pakfetrat, Katayoun Javidnia, Fariborz Azad, Leila Malekmakan, Mahshid Hashemi Nasab, Gholamreza Dehghanzadeh	2011	No	Duplicate
Oral supplementation of turmeric attenuates proteinuria, transforming growth factor-β and interleukin-8 levels in patients with overt type 2 diabetic nephropathy: a randomized, double-blind and placebo-controlled study	PARVIZ KHAJEHDEHI, MARYAM PAKFETRAT, KATAYOUN JAVIDNIA, FARIBORZ AZAD, LEILA MALEKMAKAN, MAHSHID HASHEMI NASAB & GHOLAMREZA DEHGHANZADEH	2011	No	Duplicate
Oral supplementation of turmeric attenuates proteinuria, transforming growth factor-β and interleukin-8 levels in patients with overt type 2 diabetic nephropathy: A randomized, double-blind and placebo-controlled study	Khajehdehi, Parviz; Pakfetrat, Maryam; Javidnia, Katayoun; Azad, Fariborz; Malekmakan, Leila; Nasab, Mahshid Hashemi; Dehghanzadeh, Gholamreza	2011	No	Irrlevenat population
Oral supplementation with non-absorbable antibiotics or curcumin attenuates western diet-induced atherosclerosis and glucose intolerance in LDLR-/-mice-role of intestinal permeability and macrophage activation	Ghosh S.S.; Bie J.; Wang J.; Ghosh S.	2014	No	Invivo study
Oxidation of cystatin imparted by riboflavin generated free radicals: Spectral analysis	Amin F.; Khan W.; Bano B.	2019	No	Irrelevant title
Pediococcus acidilactici CECT9879 (pA1c) Counteracts the Effect of a High‐Glucose Exposure in C. elegans by Affecting the Insulin Signaling Pathway (IIS)	Yavorov‐dayliev D.; Milagro F.I.; Ayo J.; Oneca M.; Aranaz P.	2022	No	Irrelevant title
Phenolic compounds, antioxidant activity and in vitro inhibitory potential against key enzymes relevant for hyperglycemia and hypertension of commonly used medicinal plants, herbs and spices in Latin America	Ranilla L.G.; Kwon Y.-I.; Apostolidis E.; Shetty K.	2010	No	Irrelevant title
Phytochemical Quantification and Characterization of Anti-Diabetic Potential of Polyherbal Formulation by FT-IR and GC-MS Analysis	Naeem A.M.; Sohail A.; Sarfraz K.; Wattoo F.H.; Nasim S.	2023	No	Irrelevant title
Phytochemical-rich herbal formula ATG-125 protects against sucrose-induced gastrocnemius muscle atrophy by rescuing Akt signaling and improving mitochondrial dysfunction in young adult mice	Yeh C.-C.; Liu H.-M.; Lee M.-C.; Leu Y.-L.; Chiang W.-H.; Chang H.-H.; Lee T.-Y.	2022	No	Irrelevant title
Plant medicine usage of people living with type 2 diabetes mellitus in Belize: A qualitative exploratory study	Allen L.P.; Ellis L.; Engleton C.; Valerio V.L.; Hatala A.R.	2023	No	Irrelevant title
Polyphenols and type 2 diabetes: A prospective review	Anhê F.F.; Desjardins Y.; Pilon G.; Dudonné S.; Genovese M.I.; Lajolo F.M.; Marette A.	2013	No	Review
Polyphenols-rich natural products for treatment of diabetes	Dragan S.; Andrica F.; Serban M.-C.; Timar R.	2015	No	Irrelevant title
Porous corn starch granules as effective host matrices for encapsulation and sustained release of curcumin and resveratrol	Wahab M.; Janaswamy S.	2024	No	Irrelevant title
Postprandial Dysmetabolism and Oxidative Stress in Type 2 Diabetes: Pathogenetic Mechanisms and Therapeutic Strategies	Sottero B.; Gargiulo S.; Russo I.; Barale C.; Poli G.; Cavalot F.	2015	No	Irrelevant title
Potential application of non-flavonoid phenolics in diabetes: Antiinflammatory effects	Miranda J.; Lasa A.; Aguirre L.; Fernández-Quintela A.; Milton I.; Portillo M.P.	2015	No	Irrelevant title
Potential Therapeutic Effects of Curcumin on Glycemic and Lipid Profile in Uncomplicated Type 2 Diabetes-A Meta-Analysis of Randomized Controlled Trial	Altobelli, Emma; Angeletti, Paolo Matteo; Marziliano, Ciro; Mastrodomenico, Marianna; Giuliani, Anna Rita; Petrocelli, Reimondo	2021	No	Review
Potential therapeutic effects of curcumin on glycemic and lipid profile in uncomplicated type 2 diabetes—a meta-analysis of randomized controlled trial	Altobelli E.; Angeletti P.M.; Marziliano C.; Mastrodomenico M.; Giuliani A.R.; Petrocelli R.	2021	No	Duplicate	Review/meta-analysis
Potential Therapeutic Effects of Curcumin on Glycemic and Lipid Profile in Uncomplicated Type 2 Diabetes—A Meta-Analysis of Randomized Controlled Trial	Emma Altobelli, Paolo Matteo Angeletti, Ciro Marziliano, Marianna Mastrodomenico, Anna Rita Giulian and Reimondo Petrocelli	2021	No	Duplicate
Prediction of Antidiabetic Compounds in Curcuma longa – In vitro and In silico Investigations	Adelusi T.I.; Adeyemi R.O.; Ashiru M.A.; Divine U.C.; Boyenle I.D.; Oyedele A.-Q.K.; Adewoye I.M.	2023	No	Invitro/ insilico study
Preparation and characterization of CS-ZnO-NC nanoparticles for imparting anti-diabetic activities in experimental diabetes	Chauhan P.; Mahajan S.; Prasad G.B.K.S.	2019	No	Irrelevant title
Preparation and Evaluation of Recombinant Human Islet Amyloid Polypeptide (hIAPP); [重组人胰岛淀粉样多肽的制备及评价]	Li X.-Y.; Zhang J.; Liu L.-X.; Lu Z.-X.; Wang S.-N.; Lu X.-Z.	2023	No	Irrelevant title
Prevention and correction of carbohydrate metabolism disorders in diabetes mellitus as a medical and social problem of building a healthy lifestyle: An experimental rationale; [ПРОФИЛАКТИКА И КОРРЕКЦИЯ НАРУШЕНИЙ УГЛЕВОДНОГО ОБМЕНА ПРИ САХАРНОМ ДИАБЕТЕ КАК МЕДИКО-СОЦИАЛЬНАЯ ПРОБЛЕМА ФОРМИРОВАНИЯ ЗДОРОВОГО ОБРАЗА ЖИЗНИ: ЭКСПЕРИМЕНТАЛЬНОЕ ОБОСНОВАНИЕ]	Kozlova A.P.; Koroschenko G.A.; Lomovsky I.O.; Golovin M.S.; Gordeeva E.I.; Nedovesova S.A.; Aizman R.I.	2019	No	Irrelevant title
Proteasome inhibitors, including curcumin, improve pancreatic β-cell function and insulin sensitivity in diabetic mice	Weisberg S.; Leibel R.; Tortoriello D.V.	2016	No	Invivo study
Protection of Curcumin against Streptozocin-Induced Pancreatic Cell Destruction in T2D Rats	Qihui L.; Shuntian D.; Xin Z.; Xiaoxia Y.; Zhongpei C.	2020	No	Invivo study
Protective effect of curcumin derivative B06 on kidney of type 2 diabetic rats	Zeng C.; Liu X.; Liu W.; Wang L.; Cheng J.; Chen S.; Chen G.	2015	No	Invivo study
Protective effect of natural antioxidant, curcumin nanoparticles, and zinc oxide nanoparticles against type 2 diabetes-promoted hippocampal neurotoxicity in rats	Abdulmalek S.; Nasef M.; Awad D.; Balbaa M.	2021	No	Invivo study
Protective effects of Curcumin analogue L6H4 on kidney from type 2 diabetic rats	Liu X.; Ma J.; Hu M.-T.; Dong X.-D.; Xiang L.-T.; Gu Q.-R.; Du Z.-Y.; Chen S.-M.; Chen G.-R.	2017	No	Invivo study
Protective effects of curcumin on renal oxidative stress and lipid metabolism in a rat model of type 2 diabetic nephropathy	Kim B.H.; Lee E.S.; Choi R.; Nawaboot J.; Lee M.Y.; Lee E.Y.; Kim H.S.; Chung C.H.	2016	No	Invivo study
Protective role of tetrahydrocurcumin on changes in the fatty acid composition in streptozotocin-nicotinamide induced type 2 diabetic rats	Murugan P.; Pari L.	2007	No	Invivo study
Quality of complementary and alternative medicine information for type 2 diabetes: a cross-sectional survey and quality assessment of websites	Ng J.Y.; Nayeni M.; Gilotra K.	2021	No	Irrelevant title
Recent advances on anti-diabetic potential of pigmented phytochemicals in foods and medicinal plants	Kamiloglu S.; Günal-Köroğlu D.; Ozdal T.; Tomas M.; Capanoglu E.	2024	No	Irrelevant title
Recent developments in natural products for white adipose tissue browning	MA P.; HE P.; XU C.-Y.; HOU B.-Y.; QIANG G.-F.; DU G.-H.	2020	No	Irrelevant title
Recent updates on clinical developments of curcumin and its derivatives	Joshi, Priyanka; Bisht, Akansha; Paliwal, Ajita; Dwivedi, Jaya; Sharma, Swapnil	2023	No	Review
Reduction of atherogenic risk in patients with type 2 diabetes by curcuminoid extract: a randomized controlled trial	Somlak Chuengsamarn 1, Suthee Rattanamongkolgul 2, Benjaluck Phonrat 3, Rungsunn Tungtrongchitr 4, Siwanon Jirawatnotai	2014	Yes	Duplicate
Reduction of atherogenic risk in patients with type 2 diabetes by curcuminoid extract: A randomized controlled trial	Chuengsamarn S.; Rattanamongkolgul S.; Phonrat B.; Tungtrongchitr R.; Jirawatnotai S.	2014	No	Duplicate
Reduction of atherogenic risk in patients with type 2 diabetes by curcuminoid extract: a randomized controlled trial	Chuengsamarn, Somlak; Rattanamongkolgul, Suthee; Phonrat, Benjaluck; Tungtrongchitr, Rungsunn; Jirawatnotai, Siwanon	2014	No	Duplicate
Regulation of cardiomyocyte hypertrophy in diabetes at the transcriptional level	Feng B.; Chen S.; Chiu J.; George B.; Chakrabarti S.	2008	No	Irrelevant title
Rescue of vasopressin V2 receptor mutants by chemical chaperones: Specificity and mechanism	Robben J.H.; Sze M.; Knoers N.V.A.M.; Deen P.M.T.	2006	No	Irrelevant title
Research Curcumin modulates dopaminergic receptor, CREB and phospholipase c gene expression in the cerebral cortex and cerebellum of streptozotocin induced diabetic rats	Kumar T.P.; Antony S.; Gireesh G.; George N.; Paulose C.S.	2010	No	Invivo study
Resveratrol and Curcumin Attenuate Ex Vivo Sugar-Induced Cartilage Glycation, Stiffening, Senescence, and Degeneration	Mehta S.; Young C.C.; Warren M.R.; Akhtar S.; Shefelbine S.J.; Crane J.D.; Bajpayee A.G.	2021	No	Irrelevant title
Resveratrol and curcumin enhance pancreatic β-cell function by inhibiting phosphodiesterase activity	Rouse M.; Younès A.; Egan J.M.	2014	No	Invitro study
RETRACTED: Effects of curcumin on glycemic control and lipid profile in prediabetes and type 2 diabetes mellitus: A systematic review and meta-analysis (Retracted Article)	Poolsup, Nalinee; Suksomboon, Naeti; Kurnianta, Putu Dian Marani; Deawjaroen, Kulchalee	2019	No	Retracted review
Role of oral antioxidant supplementation in the current management of diabetic retinopathy	Alfonso-Muñoz E.A.; Burggraaf-Sánchez de las Matas R.; Mataix Boronat J.; Molina Martín J.C.; Desco C.	2021	No	Diabetic retinopathy
Role of Turmeric and Curcumin in Prevention and Treatment of Chronic Diseases: Lessons Learned from Clinical Trials	Kunnumakkara, Ajaikumar B.; Hegde, Mangala; Parama, Dey; Girisa, Sosmitha; Kumar, Aviral; Daimary, Uzini Devi; Garodia, Prachi; Yenisetti, Sarat Chandra; V. Oommen, Oommen; Aggarwal, Bharat B.	2023	No	Review
Safely effective hypoglycemic action of stevia and turmeric extracts on diabetic Albino rats	El-Hadary A.; Sitohy M.	2021	No	Invivo study
Screening of protein tyrosine phosphatase 1B inhibitory activity from some Vietnamese medicinal plants	Hoang D.M.; Trung T.N.; Hien P.T.T.; Ha D.T.; van Luong H.; Lee M.; Bae K.	2010	No	Irrelevant title
Self-nanoemulsifying composition containing curcumin, quercetin, Ganoderma lucidum extract powder and probiotics for effective treatment of type 2 diabetes mellitus in streptozotocin induced rats	Khursheed R.; Singh S.K.; Kumar B.; Wadhwa S.; Gulati M.; A A.; Awasthi A.; Vishwas S.; Kaur J.; Corrie L.; Arya K.R.; Kumar R.; Jha N.K.; Gupta P.K.; Zacconi F.; Dua K.; Chitranshi N.; Mustafa G.; Kumar A.	2022	No	Invivo study
Short-term effect of G-400, polyherbal formulation in the management of hyperglycemia and hyperlipidemia conditions in patients with type 2 diabetes mellitus	Kurian G.A.; Manjusha V.; Nair S.S.; Varghese T.; Padikkala J.	2014	No	No outcomes
Signaling mechanisms of a water soluble curcumin derivative in experimental type 1 diabetes with cardiomyopathy	Aziz M.T.A.; El Ibrashy I.N.; Mikhailidis D.P.; Rezq A.M.; Wassef M.A.A.; Fouad H.H.; Ahmed H.H.; Sabry D.A.; Shawky H.M.; Hussein R.E.	2013	No	Invivo study
Small molecule adenosine 5′-monophosphate activated protein kinase (AMPK) modulators and human diseases	Rana S.; Blowers E.C.; Natarajan A.	2015	No	Irrelevant title
Small molecules and Alzheimer’s disease: Misfolding, metabolism and imaging	Patel V.; Zhang X.; Tautiva N.A.; Nyabera A.N.; Owa O.O.; Baidya M.; Sung H.C.; Taunk P.S.; Abdollahi S.; Charles S.; Gonnella R.A.; Gadi N.; Duong K.T.; Fawver J.N.; Ran C.; Jalonen T.O.; Murray I.V.J.	2015	No	Irrelevant title
SP6616 as a Kv2.1 inhibitor efficiently ameliorates peripheral neuropathy in diabetic mice	Zhu X.; Chen Y.; Xu X.; Xu X.; Lu Y.; Huang X.; Zhou J.; Hu L.; Wang J.; Shen X.	2020	No	Irrelevant title
Stereological and gene expression examinations on the combined effects of photobiomodulation and curcumin on wound healing in type one diabetic rats	Amini A.; Soleimani H.; Abdollhifar M.-A.; Moradi A.; Ghoreishi S.K.; Chien S.; Bayat M.	2019	No	Invivo study
Structure-based discovery of fiber-binding compounds that reduce the cytotoxicity of amyloid beta	Jiang L.; Liu C.; Leibly D.; Landau M.; Zhao M.; Hughes M.P.; Eisenberg D.S.	2013	No	Irrelevant title
Succinyl Curcumin Conjugated Chitosan Polymer-Prodrug Nanomicelles: A Potential Treatment for Type-II Diabetes in Diabetic Balb/C Mice	Rahaman S.M.; Dutta G.; Biswas R.; Sugumaran A.; Salem M.M.; Gamal M.; AbdElrahman M.; Salem-Bekhit M.M.	2024	No	Invivo study
Suppression of free fatty acid-induced insulin resistance by phytopolyphenols in C2C12 mouse skeletal muscle cells	Deng Y.-T.; Chang T.-W.; Lee M.-S.; Lin J.-K.	2012	No	Irrelevant title
Suppression of neuronal apoptosis and glial activation with modulation of Nrf2/HO-1 and NF-kB signaling by curcumin in streptozotocin-induced diabetic spinal cord central neuropathy	Elsayed H.R.H.; Rabei M.R.; Elshaer M.M.A.; El Nashar E.M.; Alghamdi M.A.; Al-Qahtani Z.; Nabawy A.	2023	No	Invivo study
Sustained curcumin release from PLGA microspheres improves bone formation under diabetic conditions by inhibiting the reactive oxygen species production	Li Y.; Zhang Z.-Z.	2018	No	Invivo study
Synthesis of novel curcumin analogues for inhibition of 11β-hydroxysteroid dehydrogenase type 1 with anti-diabetic properties	Yuan X.; Li H.; Bai H.; Su Z.; Xiang Q.; Wang C.; Zhao B.; Zhang Y.; Zhang Q.; Chu Y.; Huang Y.	2014	No	Invivo study
Targeted delivery of curcumin for treating type 2 diabetes	Muralidhara Rao Maradana, Ranjeny Thomas and Brendan J. O’Sullivan	2013	No	Duplicate	Review
Targeted delivery of curcumin for treating type 2 diabetes	Maradana, Muralidhara Rao; Thomas, Ranjeny; O'Sullivan, Brendan J.	2013	No	Duplicate
Targeting curcusomes to inflammatory dendritic cells inhibits NF-κB and improves insulin resistance in obese mice	Yekollu S.K.; Thomas R.; O'Sullivan B.	2011	No	Invivo study
Targeting dyslipidemia by herbal medicines: A systematic review of meta-analyses	Mehraban, Mohammad Sadegh Adel; Tabatabaei-Malazy, Ozra; Rahimi, Roja; Daniali, Marzieh; Khashayar, Patricia; Larijani, Bagher	2021	No	Review
Targeting mitochondria and reactive oxygen species-driven pathogenesis in diabetic nephropathy	Lindblom R.; Higgins G.; Coughlan M.; de Haan J.B.	2015	No	Irrelevant title
Targets of vascular protection in acute ischemic stroke differ in type 2 diabetes	Kelly-Cobbs A.I.; Prakash R.; Li W.; Pillai B.; Hafez S.; Coucha M.; Johnson M.H.; Ogbi S.N.; Fagan S.C.; Ergul A.	2013	No	Irrelevant title
Tetrahydrocurcumin Add-On therapy to losartan in a rat model of diabetic nephropathy decreases blood pressure and markers of kidney injury	Khazaeli M.; Nunes A.C.F.; Zhao Y.; Khazaali M.; Prudente J.; Vaziri N.D.; Singh B.; Lau W.L.	2023	No	Invivo study
Tetrahydrocurcumin ameliorates kidney injury and high systolic blood pressure in high-fat diet-induced type 2 diabetic mice	Sangartit W.; Ha K.B.; Lee E.S.; Kim H.M.; Kukongviriyapan U.; Lee E.Y.; Chung C.H.	2021	No	Invivo study
Tetrahydrocurcumin is more effective than curcumin in preventing azoxymethane-induced colon carcinogenesis	Lai C.-S.; Wu J.-C.; Yu S.-F.; Badmaev V.; Nagabhushanam K.; Ho C.-T.; Pan M.-H.	2011	No	Invivo study
Tetrahydrocurcumin prevents brain lipid peroxidation in streptozotocin-induced diabetic rats	Pari L.; Murugan P.	2007	No	Invivo study
Tetrahydrocurcumin upregulates the adiponectin-adipor pathway and improves insulin signaling and pancreatic β-cell function in high-fat diet/streptozotocin-induced diabetic obese mice	Tsai Y.-Z.; Tsai M.-L.; Hsu L.-Y.; Ho C.-T.; Lai C.-S.	2021	No	Invivo study
The 11β-hydroxysteroid dehydrogenase type 1 inhibitor protects against the insulin resistance and hepatic steatosis in db/db mice	Yuan X.; Li H.; Bai H.; Zhao X.; Zhang C.; Liu H.; Zhang Y.; Zhao B.; Wu Y.; Liu J.; Xiang Q.; Feng B.; Chu Y.; Huang Y.	2016	No	Invivo study
The action of polyphenols in diabetes mellitus and Alzheimer’s disease: A common agent for overlapping pathologies	Silveira A.C.; Dias J.P.; Santos V.M.; Oliveira P.F.; Alves M.G.; Rato L.; Silva B.M.	2019	No	Irrelevant title
The antihyperglycemic effect of curcumin in high fat diet fed rats. Role of TNF-α and free fatty acids	El-Moselhy M.A.; Taye A.; Sharkawi S.S.; El-Sisi S.F.I.; Ahmed A.F.	2011	No	Invivo study
The beneficial effects of curcumin supplementation on blood lipid levels among patients with metabolic related diseases in Asia area: a systematic review and meta-analysis of randomized controlled trials	Deng, Zhifang; Yang, Ke; Cai, Xiaonan; Mei, Hong; Xiao, Han; Gao, Wenqi	2023	No	Review
The Combination of Natural Molecules Naringenin, Hesperetin, Curcumin, Polydatin and Quercetin Synergistically Decreases SEMA3E Expression Levels and DPPIV Activity in In Vitro Models of Insulin Resistance	Scarpa E.-S.; Giordani C.; Antonelli A.; Petrelli M.; Balercia G.; Silvetti F.; Pieroni A.; Sabbatinelli J.; Rippo M.R.; Olivieri F.; Matacchione G.	2023	No	Irrelevant title
The combined use of photobiomodulation and curcumin-loaded iron oxide nanoparticles significantly improved wound healing in diabetic rats compared to either treatment alone	Ardeshirzadeh A.; Ahmadi H.; Mirzaei M.; Omidi H.; Mostafavinia A.; Amini A.; Bayat S.; Fridoni M.; Chien S.; Bayat M.	2022	No	Invivo study
The effect and mechanism of curcumin derivative B06 on the myocardium from type 2 diabetic rats	Lin Z.-M.; Jiao L.-Z.; Zheng Y.; Wang X.-Y.; Wang L.; Liu W.-W.; Xu M.-F.; Ji X.-H.; Chen S.-M.; Chen G.-R.	2014	No	Invivo study
The effect of Curcuma longa on fasting blood glucose, MMP-9 and IFN-γ in diabetes mellitus: an experimental study	Ovaditya S.Z.; Brilliantika S.P.; Chodidjah; Sumarawati T.	2022	No	Invivo study
The effect of curcumin and high-content eicosapentaenoic acid supplementations in type 2 diabetes mellitus patients: a double-blinded randomized clinical trial	Asghari K.M.; Saleh P.; Salekzamani Y.; Dolatkhah N.; Aghamohammadzadeh N.; Hashemian M.	2024	Yes	Duplicate
The effect of curcumin and high-content eicosapentaenoic acid supplementations in type 2 diabetes mellitus patients: a double-blinded randomized clinical trial	Kimia Motlagh Asghari 1, Parviz Saleh 2, Yaghoub Salekzamani 1, Neda Dolatkhah 3, Naser Aghamohammadzadeh 4, Maryam Hashemian 5	2024	No	Duplicate
The effect of curcumin and high-content eicosapentaenoic acid supplementations in type 2 diabetes mellitus patients: a double-blinded randomized clinical trial	Asghari, Kimia Motlagh; Saleh, Parviz; Salekzamani, Yaghoub; Dolatkhah, Neda; Aghamohammadzadeh, Naser; Hashemian, Maryam	2024	No	Duplicate
The effect of curcumin and weak low-frequency electromagnetic fields on thyroid hormones in type 1 male diabetic rats	Sadoughi S.D.; Edalatmanesh M.A.	2017	No	Invivo study
The effect of curcumin and zinc co-supplementation on glycemic parameters in overweight or obese prediabetic subjects: A phase 2 randomized, placebo-controlled trial with a multi-arm, parallel-group design	Karandish M.; Mozaffari-khosravi H.; Mohammadi S.M.; Cheraghian B.; Azhdari M.	2021	No	Duplicate	Irrelevant population (prediabetes)
The effect of curcumin and zinc co-supplementation on glycemic parameters in overweight or obese prediabetic subjects: A phase 2 randomized, placebo-controlled trial with a multi-arm, parallel-group design	Majid Karandish 1, Hassan Mozaffari-Khosravi 2, Seyed Mohammad Mohammadi 3, Bahman Cheraghian 4, Maryam Azhdari 5 6	2021	No	Duplicate
The effect of curcumin and zinc co-supplementation on glycemic parameters in overweight or obese prediabetic subjects: A phase 2 randomized, placebo-controlled trial with a multi-arm, parallel-group design	Karandish, Majid; Mozaffari-Khosravi, Hassan; Mohammadi, Seyed Mohammad; Cheraghian, Bahman; Azhdari, Maryam	2021	No	Duplicate
The Effect of Curcumin on Blood Glucose Patients with Type 2 Diabetes Mellitus: A Systematic Review	Prabowo, Nurhasan Agung; Sari, Yulia; Putri, Desy Puspa; Hartono	2023	No	Review
The effect of curcumin on human islet amyloid polypeptide misfolding and toxicity	Daval M.; Bedrood S.; Gurlo T.; Huang C.-J.; Costes S.; Butler P.C.; Langen R.	2010	No	Irrelevant title
The Effect of Curcumin on Lipid Profile and Glycemic Status of Patients with Type 2 Diabetes Mellitus: A Systematic Review and Meta-Analysis	Tian J.; Feng B.; Tian Z.	2022	No	Duplicate	Review/meta-analysis
The Effect of Curcumin on Lipid Profile and Glycemic Status of Patients with Type 2 Diabetes Mellitus: A Systematic Review and Meta-Analysis	Tian, Jiao; Feng, Bin; Tian, Zhen	2022	No	Duplicate
The Effect of Curcumin on Reducing Atherogenic Risks in Obese Patients with Type 2 Diabetes: A Randomized Controlled Trial	Yaikwawong M.; Jansarikit L.; Jirawatnotai S.; Chuengsamarn S.	2024	Yes	Duplicate
The Effect of Curcumin on Reducing Atherogenic Risks in Obese Patients with Type 2 Diabetes: A Randomized Controlled Trial	Metha Yaikwawong 1, Laddawan Jansarikit 1, Siwanon Jirawatnotai 1 2 3, Somlak Chuengsamarn	2024	No	Duplicate
The Effect of Curcumin on Reducing Atherogenic Risks in Obese Patients with Type 2 Diabetes: A Randomized Controlled Trial	Yaikwawong, Metha; Jansarikit, Laddawan; Jirawatnotai, Siwanon; Chuengsamarn, Somlak	2024	No	Duplicate
The Effect of Curcumin Phytosome on the Treatment of Patients with Non-alcoholic Fatty Liver Disease: A Double-Blind, Randomized, Placebo-Controlled Trial	Seyed Reza Mirhafez 1, Mohsen Azimi-Nezhad 2, Maryam Dehabeh 2, Mitra Hariri 2, Ronika Danesh Naderan 2, Ali Movahedi 3, Mohammed Abdalla 4, Thozhukat Sathyapalan 4, Amirhossein Sahebkar	2021	No	Duplicate	Irrelevant population
The Effect of Curcumin Phytosome on the Treatment of Patients with Non-alcoholic Fatty Liver Disease: A Double-Blind, Randomized, Placebo-Controlled Trial	Mirhafez, Seyed Reza; Azimi-Nezhad, Mohsen; Dehabeh, Maryam; Hariri, Mitra; Naderan, Ronika Danesh; Movahedi, Ali; Abdalla, Mohammed; Sathyapalan, Thozhukat; Sahebkar, Amirhossein	2021	No	Duplicate
The Effect of Curcumin Supplementation and Aerobic Training on Anthropometric Indices, Serum Lipid Profiles, C-Reactive Protein and Insulin Resistance in Overweight Women: A Randomized, Double-Blind, Placebo-Controlled Trial	Dolati, Sepideh; Namiranian, Khoosheh; Amerian, Reyhaneh; Mansouri, Samane; Arshadi, Sajad; Azarbayjani, Mohammad Ali	2020	No	Irrelevant population (overweight)
The effect of curcumin supplementation on anthropometric indices, insulin resistance and oxidative stress in patients with type 2 diabetes: A randomized, double-blind clinical trial	Hodaei H.; Adibian M.; Nikpayam O.; Hedayati M.; Sohrab G.	2019	Yes	Duplicate
The effect of curcumin supplementation on anthropometric indices, insulin resistance and oxidative stress in patients with type 2 diabetes: a randomized, double-blind clinical trial	Hodaei, Homa; Adibian, Mahsa; Nikpayam, Omid; Hedayati, Mehdi; Sohrab, Golbon	2019	No	Duplicate
The effect of curcumin supplementation on circulating adiponectin: A systematic review and meta-analysis of randomized controlled trials	Clark, Cain C. T.; Ghaedi, Ehsan; Arab, Arman; Pourmasoumi, Makan; Hadi, Amir	2019	No	Review
The effect of curcumin supplementation on high-sensitivity-C-reactive protein, serum adiponectin, and lipid profile in patients with type 2 diabetes: A randomized, double‐blind, placebo‐controlled trial	Mahsa Adibian, Homa Hodaei, Omid Nikpayam, Golbon Sohrab, Azita Hekmatdoos, Mehdi Hedayati	2019	No	Duplicate
The effect of curcumin supplementation on renal function: A systematic and meta-analysis of randomized controlled trials	Sadeghian, Mehdi; Rahmani, Sepideh; Jafarieh, Arash; Jamialahmadi, Tannaz; Sahebkar, Amirhossein	2023	No	Review
The effect of curcumin supplementation on weight loss and anthropometric indices: an umbrella review and updated meta-analyses of randomized controlled trials	Unhapipatpong, Chanita; Polruang, Nint; Shantavasinkul, Prapimporn Chattranukulchai; Julanon, Narachai; Numthavaj, Pawin; Thakkinstian, Ammarin	2023	No	Review
The effect of curcumin-piperine supplementation on lipid profile, glycemic index, inflammation, and blood pressure in patients with type 2 diabetes mellitus and hypertriglyceridemia	Hosseini H.; Bagherniya M.; Sahebkar A.; Iraj B.; Majeed M.; Askari G.	2024	Yes	Duplicate
The effect of curcumin-piperine supplementation on lipid profile, glycemic index, inflammation, and blood pressure in patients with type 2 diabetes mellitus and hypertriglyceridemia	Hosseini, Hanie; Bagherniya, Mohammad; Sahebkar, Amirhossein; Iraj, Bijan; Majeed, Muhammed; Askari, Gholamreza	2024	No	Duplicate
The Effect of Four Weeks of High Intensity Interval Training with Curcumin Supplement on the Expression of IRS-1 and IRE-1α Genes in the Left Ventricle of Type 2 Diabetic Rats	Babaee S.; Peeri M.; Azarbayjani M.A.; Delfan M.	2023	No	Invivo study
The effect of nano-curcumin on HbA1c, fasting blood glucose, and lipid profile in diabetic subjects: a randomized clinical trial.	Rahimi, Hamid Reza; Mohammadpour, Amir Hooshang; Dastani, Mostafa; Jaafari, Mahmoud Reza; Abnous, Khalil; Ghayour Mobarhan, Majid; Kazemi Oskuee, Reza	2016	Yes	Duplicate
The effect of phytochemicals in prediabetic patients: A systematic review of randomized controlled trials	Kiani, Zahra; Amini, Sepide; Askari, Gholamreza; Kesharwani, Prashant; Bagherniya, Mohammad; Sahebkar, Amirhossein	2023	No	Review
The effectiveness of antioxidant agents in delaying progression of diabetic nephropathy: A systematic review of randomized controlled trials	Rahayu, Ika; Arfian, Nur; Kustanti, Christina Yeni; Wahyuningsih, Mae Sri Hartati	2024	No	Review
The effects of curcumin on anthropometric and cardiometabolic parameters of patients with metabolic related diseases: a systematic review and dose-effect meta-analysis of randomized controlled trials	Sun, Zhuo; Wei, Xiaohui; Bai, Jianan; Li, Wenyun; Yang, Jiaqi; Deng, Zequn; Wu, Min; Ying, Tao; He, Gengsheng	2023	No	Review
The Effects of Curcumin on Glycemic Control and Lipid Profiles Among Patients with Metabolic Syndrome and Related Disorders: A Systematic Review and Meta-analysis of Randomized Controlled Trials	Tabrizi, Reza; Vakili, Sina; Lankarani, Kamran B.; Akbari, Maryam; Mirhosseini, Naghmeh; Ghayour-Mobarhan, Majid; Ferns, Gordon; Karamali, Fatemeh; Karamali, Maryam; Taghizadeh, Mohsen; Kouchaki, Ebrahim; Asemi, Zatollah	2018	No	Review
The effects of curcumin supplementation on control glycemic and anthropometric indices in overweight patients with type 2 diabetes	Hodaie H.; Adibian M.; Sohrab G.; Hedayati M.	2017	No	Same trial published again
The effects of curcumin supplementation on glycemic status, lipid profile and hs-CRP levels in overweight/obese women with polycystic ovary syndrome: A randomized, double-blind, placebo-controlled clinical trial	Sohaei, Sara; Amani, Reza; Tarrahi, Mohammad Javad; Ghasemi-Tehrani, Hatav	2019	No	Irrelevant population (PCOS)
The effects of curcumin supplementation on high-sensitivity C-reactive protein, serum adiponectin, and lipid profile in patients with type 2 diabetes: A randomized, double-blind, placebo-controlled trial	Adibian M.; Hodaei H.; Nikpayam O.; Sohrab G.; Hekmatdoost A.; Hedayati M.	2019	No	Duplicate
The effects of curcumin supplementation on high-sensitivity C-reactive protein, serum adiponectin, and lipid profile in patients with type 2 diabetes: A randomized, double-blind, placebo-controlled trial	Mahsa Adibian 1, Homa Hodaei 1, Omid Nikpayam 2, Golbon Sohrab 1, Azita Hekmatdoost 1, Mehdi Hedayati	2019	No	Duplicate
The effects of curcumin supplementation on high-sensitivity C-reactive protein, serum adiponectin, and lipid profile in patients with type 2 diabetes: A randomized, double-blind, placebo-controlled trial	Adibian, Mahsa; Hodaei, Homa; Nikpayam, Omid; Sohrab, Golbon; Hekmatdoost, Azita; Hedayati, Mehdi	2019	No	Duplicate
The effects of curcumin-containing supplements on biomarkers of inflammation and oxidative stress: A systematic review and meta-analysis of randomized controlled trials	Tabrizi, Reza; Vakili, Sina; Akbari, Maryam; Mirhosseini, Naghmeh; Lankarani, Kamran B.; Rahimi, Maryam; Mobini, Moein; Jafarnejad, Sadegh; Vahedpoor, Zahra; Asemi, Zatollah	2019	No	Review
The effects of hydroxycinnamic acid derivatives on adiponectin secretion	Ohara K.; Uchida A.; Nagasaka R.; Ushio H.; Ohshima T.	2009	No	Irrelevant title
The Effects of Nano-Curcumin Supplementation on Risk Factors for Cardiovascular Disease: A GRADE-Assessed Systematic Review and Meta-Analysis of Clinical Trials	Ashtary-Larky, Damoon; Kelishadi, Mahnaz Rezaei; Bagheri, Reza; Moosavian, Seyedeh Parisa; Wong, Alexei; Davoodi, Sayed Hossein; Khalili, Pardis; Dutheil, Frederic; Suzuki, Katsuhiko; Asbaghi, Omid	2021	No	Review
The effects of vitamin D and curcuminoids supplementation on anthropometric measurements and blood pressure in type 2 diabetic patients with coexisting hypovitaminosis D: A double-blind, placebo-controlled randomized clinical trial	Ebrahimkhani S.; Ghavamzadeh S.; Mehdizadeh A.	2020	No	Duplicate	No outcomes
The effects of vitamin D and curcuminoids supplementation on anthropometric measurements and blood pressure in type 2 diabetic patients with coexisting hypovitaminosis D: A double-blind, placebo-controlled randomized clinical trial	Ebrahimkhani, Shirin; Ghavamzadeh, Saeid; Mehdizadeh, Alireza	2020	No	Duplicate
The global scientific publications on gut microbiota in type 2 diabetes; a bibliometric, Scientometric, and descriptive analysis	Dehghanbanadaki H.; Aazami H.; Ejtahed H.S.; Sohrabi A.; Raftar S.K.A.; Tarashi S.; Tabatabaei-Malazy O.; Bahramali G.; Siadat S.D.; Esfahani E.N.; Razi F.	2022	No	Irrelevant title
The heat shock response: Its role in pathogenesis of type 2 diabetes and its complications, and implications for therapeutic intervention	Padmalayam I.	2014	No	Irrelevant title
The protective effects of curcumin on metabolic syndrome and its components: In-silico analysis for genes, transcription factors, and microRNAs involved	Nguyen H.D.; Kim M.-S.	2022	No	Metabolic syndrome
The role of biopolymers as therapeutic agents: A review	Widhiantara I.G.; Permatasari A.A.A.P.; Rosiana I.W.; Sari N.K.Y.; Sandhika I.M.G.S.; Wiradana P.A.; Jawi I.M.	2023	No	Irrelevant title
The role of selected nutraceuticals in management of prediabetes and diabetes: An updated review of the literature	Derosa, Giuseppe; D'Angelo, Angela; Maffioli, Pamela	2022	No	Review
The use of complementary and alternative medicine among hypertensive and type 2 diabetic patients in Western Jamaica: A mixed methods study	Adeniyi O.; Washington L.; Glenn C.J.; Franklin S.G.; Scott A.; Aung M.; Niranjan S.J.; Jolly P.E.	2021	No	Irrelevant title
The use of herbal supplements by individuals with diabetes mellitus	Karaman E.; Erkin Ö.; Senman S.; Yildirim Y.	2018	No	Irrelevant title
The versatile role of curcumin in cancer prevention and treatment: A focus on PI3K/AKT pathway	Hamzehzadeh, Leila; Atkin, Stephen L.; Majeed, Muhammed; Butler, Alexandra E.; Sahebkar, Amirhossein	2018	No	Review on irrelant topic
Therapeutic Effects of Curcumin on Ultrasonic Morphological Characteristics of Liver in Patients with Metabolic Syndrome	Selmanovic S.; Beganlic A.; Salihefendic N.; Ljuca F.; Softic A.; Smajic E.	2017	No	Metabolic syndrome
Therapeutic Potential of Curcumin, a Bioactive Compound of Turmeric, in Prevention of Streptozotocin-Induced Diabetes through the Modulation of Oxidative Stress and Inflammation	Alsulaim A.K.; Almutaz T.H.; Albati A.A.; Rahmani A.H.	2024	No	Invivo study
Therapeutic potential of nitric oxide in cancer	Bonavida B.; Khineche S.; Huerta-Yepez S.; Garbán H.	2006	No	Irrelevant title
Three months of combination therapy with nano-curcumin reduces the inflammation and lipoprotein (a) in type 2 diabetic patients with mild to moderate coronary artery disease: Evidence of a randomized, double-blinded, placebo-controlled clinical trial	Dastani M.; Rahimi H.R.; Askari V.R.; Jaafari M.R.; Jarahi L.; Yadollahi A.; Rahimi V.B.	2023	Yes	Duplicate
Three months of combination therapy with nano-curcumin reduces the inflammation and lipoprotein (a) in type 2 diabetic patients with mild to moderate coronary artery disease: Evidence of a randomized, double-blinded, placebo-controlled clinical trial	Mostafa Dastani 1, Hamid Reza Rahimi 2 3, Vahid Reza Askari 4 5 6, Mahmoud Reza Jaafari 7, Lida Jarahi 8, Asal Yadollahi 1, Vafa Baradaran Rahimi 1	2023	No	Duplicate
Three months of combination therapy with nano-curcumin reduces the inflammation and lipoprotein (a) in type 2 diabetic patients with mild to moderate coronary artery disease: Evidence of a randomized, double-blinded, placebo-controlled clinical trial	Dastani, Mostafa; Rahimi, Hamid Reza; Askari, Vahid Reza; Jaafari, Mahmoud Reza; Jarahi, Lida; Yadollahi, Asal; Rahimi, Vafa Baradaran	2023	No	Duplicate
Topically Applied Curcumin-Loaded Nanoparticles Treat Erectile Dysfunction in a Rat Model of Type-2 Diabetes	Draganski A.; Tar M.T.; Villegas G.; Friedman J.M.; Davies K.P.	2018	No	Invivo study
Toxicity of advanced glycation end products (Review)	Kuzan A.	2021	No	Irrelevant title
Traditional food: Old wives' remedies or pharmacopeia of the 21st century. The curcumin example; [Les aliments traditionnels: Remèdes de bonne femme ou pharmacopée du XXIe siècle - L'exemple de la curcumine]	Bernard M.; Couderc R.; Cynober L.	2005	No	Irrelevant title
Turmeric (Curcuma longa L.) volatile oil inhibits key enzymes linked to type 2 diabetes	Lekshmi P.C.; Arimboor R.; Indulekha P.S.; Nirmala Menon A.	2012	No	No outcomes
Turmeric and curcuminiods ameliorate disorders of glycometabolism among subjects with metabolic diseases: A systematic review and meta-analysis of randomized controlled trials	Fen Yuan, Wenbin Wu, Leyi Ma, Dingkun Wang, Meilin Hu, Jing Gong, Ke Fang, Lijun Xu, Hui Dong, Fuer Lu	2022	No	Duplicate	Review
Turmeric and curcuminiods ameliorate disorders of glycometabolism among subjects with metabolic diseases: A systematic review and meta-analysis of randomized controlled trials	Yuan, Fen; Wu, Wenbin; Ma, Leyi; Wang, Dingkun; Hu, Meilin; Gong, Jing; Fang, Ke; Xu, Lijun; Dong, Hui; Lu, Fuer	2022	No	Duplicate
Turmeric and its bioactive constituents trigger cell signaling mechanisms that protect against diabetes and cardiovascular diseases	Zhang, Huiying Amelie; Kitts, David D.	2021	No	Duplicate	Review
Turmeric and its bioactive constituents trigger cell signaling mechanisms that protect against diabetes and cardiovascular diseases	Huiying Amelie Zhang, David D. Kitts	2021	No	Duplicate
Turmerin, the antioxidant protein from turmeric (Curcuma longa) exhibits antihyperglycaemic effects	Lekshmi P.C.; Arimboor R.; Raghu K.G.; Nirmala Menon A.	2012	No	No outcomes
TXNIP deficiency attenuates renal fibrosis by modulating mTORC1/TFEB-mediated autophagy in diabetic kidney disease	Du Y.; Wu M.; Song S.; Bian Y.; Shi Y.	2024	No	Irrelevant title
Unveiling the bioinformatic genes and their involved regulatory mechanisms in type 2 diabetes combined with osteoarthritis	Mao G.; Xu W.; Wan L.; Wang H.; Xu S.; Zhang L.; Li S.; Zhang J.; Lai Z.; Lan Y.; Liu J.	2024	No	Irrelevant title
Use of copper and insulin-resistance to accelerate cognitive deficits and synaptic protein loss in a rat Aβ-infusion Alzheimer's disease model	Begum A.N.; Yang F.; Teng E.; Hu S.; Jones M.R.; Rosario E.R.; Beech W.; Hudspeth B.; Ubeda O.J.; Cole G.M.; Frautschy S.A.	2008	No	Invivo study
Use of natural AhR ligands as potential therapeutic modalities against inflammatory disorders	Busbee P.B.; Rouse M.; Nagarkatti M.; Nagarkatti P.S.	2013	No	Irrelevant title
Using ginger supplement in adjunct with non-surgical periodontal therapy improves metabolic and periodontal parameters in patients with type 2 diabetes mellitus and chronic periodontitis: A double-blind, placebo-controlled trial	Gholinezhad H.; Bazyar H.; Rashidi H.; Salehi P.; Haghighi-zadeh M.H.; Zare Javid A.	2020	No	Irrelevant title
Variations in disease and medicinal plant selection among folk medicinal practitioners: A case study in Jessore district, Bangladesh	Islam F.; Jahan F.I.; Seraj S.; Malek I.; Nazmus Sadat A.F.M.; Bhuiyan M.S.A.; Swarna A.; Sanam S.; Rahmatullah M.	2011	No	Irrelevant title
Virtual screening of functional foods and dissecting their roles in modulating gene functions to support post COVID-19 complications	Afroz S.; Fairuz S.; Joty J.A.; Uddin M.N.; Rahman M.A.	2021	No	Irrelevant title
Yiqi Jiedu Huayu Decoction Alleviates Renal Injury in Rats With Diabetic Nephropathy by Promoting Autophagy	Xuan C.; Xi Y.-M.; Zhang Y.-D.; Tao C.-H.; Zhang L.-Y.; Cao W.-F.	2021	No	Irrelevant title
YOGA FOR BACK PAIN, CRANBERRY FOR CYSTITIS PREVENTION, SOY ISOFLAVONES FOR HOT FLASHES, CURCUMIN FOR PRE-DIABETES, AND BREATHING RETRAINING FOR ASTHMA	Glickman-Simon, Richard; Lindsay, Tammy	2013	No	Review
α-Amylase and α-Glucosidase Enzyme Inhibition, Molecular Docking, and Pharmacokinetic Studies of Natural Products from Dilenia indica L. Barks	Gogoi P.; Kumar A.; Dutta N.B.; Das A.; Baishya G.	2023	No	Irrelevant title
β-Cell Autophagy Pathway and Endoplasmic Reticulum Stress Regulating-Role of Liposomal Curcumin in Experimental Diabetes Mellitus: A Molecular and Morphometric Study	Khater S.I.; Dowidar M.F.; Abdel-Aziz A.E.; Khamis T.; Dahran N.; Alqahtani L.S.; Metwally M.M.M.; Al-Hady Abd-Elrahamn A.-S.; Alsieni M.; Alosaimi M.E.; Abduljabbar M.H.; Mohamed A.A.-R.	2022	No	Irrelevant title
